# Supplementary material for: The role of meteorological factors on mumps incidence among children in Guangzhou, Southern China
Source: PLoS One. 2020 Apr 29;15(4):e0232273. doi: 10.1371/journal.pone.0232273 (PMC7190132; doi:10.1371/journal.pone.0232273)
Supplement: S1 Data — (ZIP) [file pone.0232273.s001.zip]

Archive with 14 entries (13 files):
- mumps data and r project/
- mumps data and r project/mumps.R
- mumps data and r project/mumps.csv
- mumps data and r project/mumps1.R
- mumps data and r project/mumps1.csv
- mumps data and r project/mumps2.R
- mumps data and r project/mumps2.csv
- mumps data and r project/mumps3.R
- mumps data and r project/mumps3.csv
- mumps data and r project/mumps4.csv
- mumps data and r project/mumpsF.R
- mumps data and r project/mumpsF.csv
- mumps data and r project/mumpsM.R
- mumps data and r project/mumpsM.csv
