# Supplementary material for: The role of meteorological factors on mumps incidence among children in Guangzhou, Southern China
Source: PLoS One. 2020 Apr 29;15(4):e0232273. doi: 10.1371/journal.pone.0232273 (PMC7190132; doi:10.1371/journal.pone.0232273)
Supplement: S1 Data — (ZIP) [file pone.0232273.s001.zip › mumps data and r project/mumps.R]

install.packages("trend")
library(trend)
setwd("d:/Rdata")
mumps<-read.csv("mumps.csv")
names(mumps)
mk.test(mumps$case)
pettitt.test(mumps$case)
?mk.test
mk.test(mumps$tm)
pettitt.test(mumps$tm)
mk.test(mumps$dtr)
pettitt.test(mumps$dtr)
mk.test(mumps$rain)
pettitt.test(mumps$rain)
mk.test(mumps$pressure)
pettitt.test(mumps$pressure)
mk.test(mumps$wind)
pettitt.test(mumps$wind)
mk.test(mumps$rhum)
pettitt.test(mumps$rhum)
mk.test(mumps$sun)
pettitt.test(mumps$sun)
install.packages("qgraph")
library(qgraph)
setwd("d:/Rdata")
mumpss<-read.csv("mumpss.csv")
names(mumpss)
str(mumpss)
cormat=cor(mumpss)
?cor
data(mumpss)
library(ggplot2)


#####¸üÐÂr  install.packages("installr") 
####require(installr)
##installr()
##°²×°dlnm°ü  install.packages("dlnm")
#rm(list=ls())
library(dlnm)
library(splines)
setwd("d:/Rdata")
mumps<-read.csv("mumps.csv")
names(mumps)
library(ggplot2)
?boxplot
boxplot(mumps)


library(ggplot2)
library(reshape2)
setwd("d:/Rdata")
data<-read.csv("mumps.csv")
names(data)[8:15]<-c("Cases","Tm \n (¡ãC)","Dtr \n (¡ãC)","Rain \n (mm)","Pressure \n (pHa)","Wind \n (m/S)","RH \n (%)","Sunshine \n (hours)")
data.1<-data[,c(1,8:15)]
data.ts<-melt(data.1,id=c("date"))
data.ts$date<-as.Date(data.ts$date,origin = "1899-12-30")

p<-ggplot(data.ts,aes(date,value),cen=2)+geom_line(colour="black",size=0.5)+
  geom_point(shape=1,colour="black",size=0.2)+
  facet_grid(variable~.,scales="free_y")+
  theme(axis.title= element_text(size=10, family="myFont", color="black", face= "bold", vjust=0.5, hjust=0.5))+
  theme(axis.text.y= element_text(size=10, family="myFont", color="black", face= "bold", vjust=0.5, hjust=0.5))+
  theme(strip.text.y=element_text(size=7,angle=90))+
  theme(axis.text.x= element_text(size=10, family="myFont", color="black", face= "bold", vjust=0.5, hjust=0.5))
p
p+scale_x_date(date_breaks = "1 year", date_labels = "%Y")
###ÓÃ29¡æ×÷Îª²Î¿¼×÷Í¼£¨ÉÏÃæÊÇÓÃmmt£¬×îÐ¡ÎÂ¶ÈÎª²ÎÕÕÎï£©

basis.tm<-crossbasis(mumps$tm, lag=24, argvar=list(fun="bs",df=3,degree=2),
                     arglag=list(fun="poly",degree=3))
##½«½»²æ»ùº¯Êýbasis.tm´øÈëglmÄ£ÐÍ   ###Ñ¡ÔñÒòËØÒª½áºÏ×¨ÒµÖªÊ¶£¬È»ºóÍ¨¹ýaicÀ´Ñ¡È¡df£¬ÔçÇ°°ÑÎÂ¶È ×î´óÎÂ¶È ×îÐ¡ÎÂ¶È¶¼·Å½øÄ£ÐÍÕâÑùÊÇ²»ÊÊºÏµÄ
###ÒòÎªÎÂ¶ÈÖ®¼ä¾ßÓÐ¹²ÏßÐÔ£¬Ö»ÄÜ·ÅÆäÖÐÒ»¸ö½øÀ´,dfÃ¿ÄêÑ¡7¡£12Äê*7.Èç¹ûÊÇÖÜÊý¾Ý£¬È«²¿Êý¾ÝÎª600ÐÐ×óÓÒ£¬´óÔ¼2Äê£¬dfÑ¡14

model <- glm(case~basis.tm + ns(time,7*5)+ns(rain,3)+as.factor(dow)+as.factor(holiday),family=quasipoisson(),mumps)
AIC<--2*sum(dpois(model$y,model$fitted.value,log=TRUE))+
  2*summary(model)$df[3]*summary(model)$dispersion
AIC

####4.Ä£ÐÍÔ¤²â####

####5.È·¶¨MMT####
#which.min(pred$allRRfit)
##Éú³É×îÐ¡Öµ,ÃüÃûmmt
#mmt=pred$predvar[which.min(pred$allRRfit)]

####6.ÖØÐÂÔ¤²â####
#ÒÔMMTÎª²Î¿¼Öµ£¬R3.3.1¼ÓÔØµÄdlnm°ü¿ÉÔÚcrosspredº¯Êý¼ÓÈë²Î¿¼Öµ±äÁ¿£ºcen=mmt


tm50<-quantile(mumps$tm,probs=c(0.500),na.rm=TRUE)
tm50
pred.tm <- crosspred(basis.tm, model,cen=tm50,by=1)
summary.crosspred
####7.¶¨Òå¼«Àä¼«ÈÈ####
tm2.5<-round(quantile(mumps$tm,probs=c(0.025),na.rm=TRUE),0)
tm2.5
tm97.5<-round(quantile(mumps$tm,probs=c(0.975),na.rm=TRUE),0)
tm97.5
####plot(pred.tm,"overall")
plot(pred.tm,"overall",col=2,cex.axis=1.2,cex.lab=1.2,xlab="tm(¡æ)",ylab="RR",
     main="¹ãÖÝÆøÎÂÓëmumps·¢²¡¹ØÏµÇúÏß",cex.main=1.5,xaxt="n",ylim=c(0,2))

abline(v=c(tm2.5,tm97.5),lty=2)
abline(v=tm50,lty=1)
####8.×÷Í¼Õ¹Ê¾####
##ÎÂ¶ÈÓë·¢²¡µÄ3dÇúÏßÍ¼£»
##ÎÂ¶ÈÓë·¢²¡µÄÔÚÖÍºó7ÌìµÄÇúÏß¹ØÏµ£»
##¼«¸ßÎÂ¶È¡¢¼«µÍÎÂ¶ÈÔÚ²»Í¬ÖÍºóÈÕÇúÏßÍ¼

# 3-D PLOT ÎÂ¶ÈÓë·¢²¡3dÇúÏßÍ¼
plot(pred.tm,"3d",col=2,cex.axis=1.0,xlab="tm(¡æ)",ylab="lag week",zlab="RR",          
     main="mumps3D",cex.main=1.2,cex.lab=1.2)
# Contour plot
plot(pred.tm,ptype="contour",key.title=title("RR"),
     plot.title=title("Contour plot",xlab="Temperature",ylab="Lag"))

# OVERALL EFFECT ÎÂ¶ÈÓë·¢²¡ÔÚÖÍºó12ÖÜµÄÇúÏß¹ØÏµ
plot(pred.tm,"overall",col=2,cex.axis=1.2,cex.lab=1.2,xlab="tm(¡æ)",ylab="RR",
     main="¹ãÖÝÆøÎÂÓëmumps·¢²¡¹ØÏµÇúÏß",cex.main=1.5)
abline(v=c(tm2.5,tm97.5),lty=2)
abline(v=tm50,lty=1)
write.csv(cbind(pred.tm$matRRfit,pred.tm$matRRlow,pred.tm$matRRhigh),"tm.csv")

# SLICES ¼«¸ßÎÂ¶È¡¢¼«µÍÎÂ¶ÈÔÚ²»Í¬ÖÍºóÈÕÇúÏßÍ¼
plot(pred.tm,"slices" ,var=tm97.5,col=2,cex.axis=1.2,cex.lab=1.2,xlab="ÖÍºóÖÜ",ylab="RR",
     main="ÈÈÐ§Ó¦",cex.main=1.5)
plot(pred.tm,"slices" ,var=tm2.5,col=2,cex.axis=1.2,cex.lab=1.2,xlab="ÖÍºóÖÜ",ylab="RR",
     main="ÀäÐ§Ó¦",cex.main=1.5)

#¿ÉÐÅÇø¼äÍ¼
plot(pred.tm,"slices" ,var=tm97.5,col=2,cex.axis=1.2,xlab="ÖÍºóÖÜ",ylab="RR",
     main="ÈÈÐ§Ó¦",cex.main=1.5,type="p",pch=19,ci="bars")
plot(pred.tm,"slices" ,var=tm2.5,col=2,cex.axis=1.2,xlab="ÖÍºóÖÜ",ylab="RR",
     main="ÀäÐ§Ó¦",cex.main=1.5,type="p",pch=19,ci="bars")
####9.½á¹ûÌáÈ¡####
###¼ÆËã¼«¸ßÎÂ¶ÈºÍ¼«µÍÎÂ¶ÈÒýÆðµÄ×ÜÌå·¢²¡Ð§Ó¦ lag0-3
round(cbind(pred.tm$allRRfit,pred.tm$allRRlow,pred.tm$allRRhigh)
      [c(as.character(tm2.5),as.character(tm97.5)),],digits=3)

##¼ÆËãµ±ÌìÐ§Ó¦¼°ÀÛ»ýÐ§Ó¦
predcum<-crosspred(basis.tm, model,cen=22,cumul=TRUE)
##¼ÆËã¼«µÍÎÂ¶ÈºÍ¼«¸ßÎÂ¶ÈÔÚÖÍºóµÄÐ§Ó¦ 
predcum$matRRfit[as.character(tm2.5),]##¼«Àä

round(cbind(predcum$matRRfit[as.character(tm2.5),]["lag0"],
            predcum$matRRlow[as.character(tm2.5),]["lag0"],
            predcum$matRRhigh[as.character(tm2.5),]["lag0"]),digits=3)#


#  2.ÑÐ¾¿rainÒòËØ


basis.rain<-crossbasis(mumps$rain, lag=24, argvar=list(fun="bs",df=5,degree=2),
                       arglag=list(fun="poly",degree=3))
##½«½»²æ»ùº¯Êýbasis.tm´øÈëglmÄ£ÐÍ   ###Ñ¡ÔñÒòËØÒª½áºÏ×¨ÒµÖªÊ¶£¬È»ºóÍ¨¹ýaicÀ´Ñ¡È¡df£¬ÔçÇ°°ÑÎÂ¶È ×î´óÎÂ¶È ×îÐ¡ÎÂ¶È¶¼·Å½øÄ£ÐÍÕâÑùÊÇ²»ÊÊºÏµÄ
###ÒòÎªÎÂ¶ÈÖ®¼ä¾ßÓÐ¹²ÏßÐÔ£¬Ö»ÄÜ·ÅÆäÖÐÒ»¸ö½øÀ´

model1 <- glm(case~basis.rain + ns(time,7*5)+ns(tm,3)+as.factor(dow)+as.factor(holiday),family=quasipoisson(),mumps)
AIC1<--2*sum(dpois(model1$y,model1$fitted.value,log=TRUE))+
  2*summary(model1)$df[3]*summary(model1)$dispersion
AIC1


####6.ÖØÐÂÔ¤²â####
#ÒÔMMTÎª²Î¿¼Öµ£¬R3.3.1¼ÓÔØµÄdlnm°ü¿ÉÔÚcrosspredº¯Êý¼ÓÈë²Î¿¼Öµ±äÁ¿£ºcen=mmt
rain50<-quantile(mumps$rain,probs=c(0.500),na.rm=TRUE)
rain50
pred.rain <- crosspred(basis.rain, model1,cen=rain50,by=1)
pred.rain##110ºórrÏÂÏÞµÍÓÚ1.0
pred.tm <- crosspred(basis.tm, model,cen=tm50,by=1)
####7.¶¨Òå¼«Êª¼«¸É#
rain2.5<-round(quantile(mumps$rain,probs=c(0.025),na.rm=TRUE),0)
rain2.5
rain97.5<-round(quantile(mumps$rain,probs=c(0.975),na.rm=TRUE),0)
rain97.5
####plot(pred.rain,"overall")
plot(pred.rain,"overall",col=2,cex.axis=1.2,cex.lab=1.2,xlab="rain(mm)",ylab="RR",
     main="¹ãÖÝÖÜÀÛ¼Æ½µÓêÁ¿ÓëÐÉºìÈÈ·¢²¡¹ØÏµÇúÏß",cex.main=1.5,xaxt="n",ylim=c(0,2))
abline(v=c(rain2.5,rain97.5),lty=2)
abline(v=339.5,lty=1)


####8.×÷Í¼Õ¹Ê¾####
##½µÓêÓë·¢²¡µÄ3dÇúÏßÍ¼£»
##½µÓêÓë·¢²¡µÄÔÚÖÍºó7ÌìµÄÇúÏß¹ØÏµ£»
##¼«¸ß½µÓêÁ¿¡¢¼«µÍ½µÓêÁ¿ÔÚ²»Í¬ÖÍºóÈÕÇúÏßÍ¼

# 3-D PLOT ½µÓêÓë·¢²¡3dÇúÏßÍ¼
plot(pred.rain,"3d",col=2,cex.axis=1.1,xlab="rain(mm)",ylab="lag day",zlab="RR",          
     main="mumps3D",cex.main=1.2,cex.lab=1.2)


# OVERALL EFFECT ÎÂ¶ÈÓë·¢²¡ÔÚÖÍºó7ÌìµÄÇúÏß¹ØÏµ
plot(pred.rain,"overall",col=2,cex.axis=1.2,cex.lab=1.2,xlab="rain(mm)",ylab="RR",
     main="¹ãÖÝÃ¿ÖÜ½µÓêÓëÐÉºìÈÈ·¢²¡¹ØÏµÇúÏß",cex.main=1.5,ylim=c(0,2))
abline(v=c(rain2.5,rain97.5),lty=2)
abline(v=339.5,lty=1)


# SLICES ¼«¸ßÎÂ¶È¡¢¼«µÍÎÂ¶ÈÔÚ²»Í¬ÖÍºóÈÕÇúÏßÍ¼
plot(pred.rain,"slices" ,var=rain97.5,col=2,cex.axis=1.2,cex.lab=1.2,xlab="ÖÍºóÈÕ",ylab="RR",
     main="ÊªÐ§Ó¦",cex.main=1.5)
plot(pred.rain,"slices" ,var=rain2.5,col=2,cex.axis=1.2,cex.lab=1.2,xlab="ÖÍºóÈÕ",ylab="RR",
     main="¸ÉÐ§Ó¦",cex.main=1.5)

#¿ÉÐÅÇø¼äÍ¼
plot(pred.rain,"slices" ,var=rain97.5,col=2,cex.axis=1.2,xlab="ÖÍºóÖÜ",ylab="RR",
     main="ÊªÐ§Ó¦",cex.main=1.5,type="p",pch=19,ci="bars")
plot(pred.rain,"slices" ,var=rain2.5,col=2,cex.axis=1.2,xlab="ÖÍºóÖÜ",ylab="RR",
     main="¸ÉÐ§Ó¦",cex.main=1.5,type="p",pch=19,ci="bars")
####9.½á¹ûÌáÈ¡####
###¼ÆËã¼«¸ßÎÂ¶ÈºÍ¼«µÍÎÂ¶ÈÒýÆðµÄ×ÜÌå·¢²¡Ð§Ó¦ lag0-3
round(cbind(pred.rain$allRRfit,pred.rain$allRRlow,pred.rain$allRRhigh)
      [c(as.character(rain2.5),as.character(rain97.5)),],digits=3)

##¼ÆËãµ±ÌìÐ§Ó¦¼°ÀÛ»ýÐ§Ó¦
#predcum<-crosspred(basis.rain, model1,cen=339.5,cumul=TRUE)
##¼ÆËã¼«µÍÎÂ¶ÈºÍ¼«¸ßÎÂ¶ÈÔÚÖÍºóÁ½ÌìµÄÐ§Ó¦ lag2
#predcum$matRRfit[as.character(rain2.5),]##¼«Àä
#round(cbind(predcum$matRRfit[as.character(rain2.5),]["lag9"],
#            predcum$matRRlow[as.character(rain2.5),]["lag9"],
#            predcum$matRRhigh[as.character(rain2.5),]["lag9"]),digits=3)#
#round(cbind(predcum$matRRfit[as.character(rain2.5),]["lag0"],
 #           predcum$matRRlow[as.character(rain2.5),]["lag0"],
 #           predcum$matRRhigh[as.character(rain2.5),]["lag0"]),digits=3)#

####10.¸ß¼¶×÷Í¼####
####10.1 Ë«Í¼µþ¼Ó####
## OVERALL EFFECT 


#ÑÐ¾¿rhumÒòËØ

basis.rhum<-crossbasis(mumps$rhum, lag=14, argvar=list(fun="bs",df=3,degree=2),
                       arglag=list(fun="poly",degree=3))
##½«½»²æ»ùº¯Êýbasis.tm´øÈëglmÄ£ÐÍ   ###Ñ¡ÔñÒòËØÒª½áºÏ×¨ÒµÖªÊ¶£¬È»ºóÍ¨¹ýaicÀ´Ñ¡È¡df£¬ÔçÇ°°ÑÎÂ¶È ×î´óÎÂ¶È ×îÐ¡ÎÂ¶È¶¼·Å½øÄ£ÐÍÕâÑùÊÇ²»ÊÊºÏµÄ
###ÒòÎªÎÂ¶ÈÖ®¼ä¾ßÓÐ¹²ÏßÐÔ£¬Ö»ÄÜ·ÅÆäÖÐÒ»¸ö½øÀ´
model2 <- glm(case~basis.rhum + ns(time,7*5)+ns(tm,3)+ns(rain,3)+as.factor(dow)+
                as.factor(holiday),family=quasipoisson(),mumps)
AIC2<--2*sum(dpois(model2$y,model2$fitted.value,log=TRUE))+
  2*summary(model2)$df[3]*summary(model2)$dispersion
AIC2


rhum50<-quantile(mumps$rhum,probs=c(0.50),na.rm=TRUE)
rhum50
pred.rhum <- crosspred(basis.rhum, model2,cen=rhum50,by=2)
plot(pred.rhum,"overall",ylim=c(0,25))

write.csv(cbind(pred.rhum$matRRfit,pred.rhum$matRRlow,pred.rhum$matRRhigh),"rh.csv")

####7.¶¨Òå¼«Àä¼«ÈÈ####
rhum2.5<-round(quantile(mumps$rhum,probs=c(0.025),na.rm=TRUE),0)
rhum2.5
rhum97.5<-round(quantile(mumps$rhum,probs=c(0.975),na.rm=TRUE),0)
rhum97.5
####8.×÷Í¼Õ¹Ê¾####
##ÎÂ¶ÈÓë·¢²¡µÄ3dÇúÏßÍ¼£»
##ÎÂ¶ÈÓë·¢²¡µÄÔÚÖÍºó7ÌìµÄÇúÏß¹ØÏµ£»
##¼«¸ßÎÂ¶È¡¢¼«µÍÎÂ¶ÈÔÚ²»Í¬ÖÍºóÈÕÇúÏßÍ¼

# 3-D PLOT Êª¶ÈÓë·¢²¡3dÇúÏßÍ¼
plot(pred.rhum,"3d",col=2,cex.axis=1.0,xlab="rhum(%)",ylab="lag day",zlab="RR",          
     main="mumps3D",cex.main=1.2,cex.lab=1.2)
# Contour plot
plot(pred.rhum,ptype="contour",key.title=title("RR"),
     plot.title=title("Contour plot",xlab="rhum",ylab="Lag"))

# OVERALL EFFECT Êª¶ÈÓë·¢²¡ÔÚÖÍºó7ÌìµÄÇúÏß¹ØÏµ
plot(pred.rhum,"overall",col=2,cex.axis=1.2,cex.lab=1.2,xlab="rhum(%)",ylab="RR",
     main="¹ãÖÝÏà¶ÔÊª¶ÈÓëÐÉºìÈÈ·¢²¡¹ØÏµÇúÏß",cex.main=1.5,ylim=c(0,1.5))
abline(v=c(rhum2.5,rhum97.5),lty=2)
abline(v=rhum50,lty=1)


# SLICES ¼«¸ßÎÂ¶È¡¢¼«µÍÎÂ¶ÈÔÚ²»Í¬ÖÍºóÈÕÇúÏßÍ¼
plot(pred.rhum,"slices" ,var=rhum97.5,col=2,cex.axis=1.2,cex.lab=1.2,xlab="ÖÍºóÈÕ",ylab="RR",
     main="ÈÈÐ§Ó¦",cex.main=1.5)
plot(pred.rhum,"slices" ,var=rhum2.5,col=2,cex.axis=1.2,cex.lab=1.2,xlab="ÖÍºóÈÕ",ylab="RR",
     main="ÀäÐ§Ó¦",cex.main=1.5)

#¿ÉÐÅÇø¼äÍ¼
plot(pred.rhum,"slices" ,var=rhum97.5,col=2,cex.axis=1.2,xlab="ÖÍºóÈÕ",ylab="RR",
     main="ÈÈÐ§Ó¦",cex.main=1.5,type="p",pch=19,ci="bars")
plot(pred.rhum,"slices" ,var=rhum2.5,col=2,cex.axis=1.2,xlab="ÖÍºóÈÕ",ylab="RR",
     main="ÀäÐ§Ó¦",cex.main=1.5,type="p",pch=19,ci="bars")

names(pred.rhum)
####9.½á¹ûÌáÈ¡####
###¼ÆËã¼«¸ßÎÂ¶ÈºÍ¼«µÍÎÂ¶ÈÒýÆðµÄ×ÜÌå·¢²¡Ð§Ó¦ lag0-7
round(cbind(pred.rhum$allRRfit,pred.rhum$allRRlow,pred.rhum$allRRhigh)
      [c(as.character(rhum2.5),as.character(rhum97.5)),],digits=3)

##¼ÆËãµ±ÌìÐ§Ó¦¼°ÀÛ»ýÐ§Ó¦
###¼ÆËã¼«¸ßÎÂ¶ÈºÍ¼«µÍÎÂ¶ÈÒýÆðµÄ×ÜÌå·¢²¡Ð§Ó¦ lag0-7
round(cbind(pred.rhum$allRRfit,pred.rhum$allRRlow,pred.rhum$allRRhigh)
      [c(as.character(rhum2.5),as.character(rhum97.5)),],digits=3)

##¼ÆËãµ±ÌìÐ§Ó¦¼°ÀÛ»ýÐ§Ó¦
predcum2<-crosspred(basis.rhum, model2,cen=rhum50,cumul=TRUE)
##¼ÆËã¼«µÍÎÂ¶ÈºÍ¼«¸ßÎÂ¶ÈÔÚÖÍºóÁ½ÌìµÄÐ§Ó¦ lag2
predcum2$matRRfit[as.character(rhum2.5),]
round(cbind(predcum2$matRRfit[as.character(rhum2.5),],
            predcum2$matRRlow[as.character(rhum2.5),],
            predcum2$matRRhigh[as.character(rhum2.5),]),digits=3)

round(cbind(predcum2$matRRfit[as.character(rhum2.5),]["lag2"],
            predcum2$matRRlow[as.character(rhum2.5),]["lag2"],
            predcum2$matRRhigh[as.character(rhum2.5),]["lag2"]),digits=3)#
predcum2$matRRfit[as.character(rhum97.5),]
round(cbind(predcum2$matRRfit[as.character(rhum97.5),],
            predcum2$matRRlow[as.character(rhum97.5),],
            predcum2$matRRhigh[as.character(rhum97.5),]),digits=3)
round(cbind(predcum2$matRRfit[as.character(rhum97.5),]["lag2"],
            predcum2$matRRlow[as.character(rhum97.5),]["lag2"],
            predcum2$matRRhigh[as.character(rhum97.5),]["lag2"]),digits=3)#


##ÆøÑ¹
basis.pressure<-crossbasis(mumps$pressure, lag=24, argvar=list(fun="bs",df=3,degree=2),
                           arglag=list(fun="poly",degree=3))
##½«½»²æ»ùº¯Êýbasis.tm´øÈëglmÄ£ÐÍ   ###Ñ¡ÔñÒòËØÒª½áºÏ×¨ÒµÖªÊ¶£¬È»ºóÍ¨¹ýaicÀ´Ñ¡È¡df£¬ÔçÇ°°ÑÎÂ¶È ×î´óÎÂ¶È ×îÐ¡ÎÂ¶È¶¼·Å½øÄ£ÐÍÕâÑùÊÇ²»ÊÊºÏµÄ
###ÒòÎªÎÂ¶ÈÖ®¼ä¾ßÓÐ¹²ÏßÐÔ£¬Ö»ÄÜ·ÅÆäÖÐÒ»¸ö½øÀ´
model3 <- glm(case~basis.pressure + ns(time,7*5)+ns(rain,3)+as.factor(dow)+
                as.factor(holiday),family=quasipoisson(),mumps)
AIC3<--2*sum(dpois(model3$y,model3$fitted.value,log=TRUE))+
  2*summary(model3)$df[3]*summary(model3)$dispersion
AIC3

pre2.5<-round(quantile(mumps$pressure,probs=c(0.025),na.rm=TRUE),0)
pre2.5
pre97.5<-round(quantile(mumps$pressure,probs=c(0.975),na.rm=TRUE),0)
pre97.5
pre50<-round(quantile(mumps$pressure,probs=c(0.50),na.rm=TRUE),0)
pre50
####7.ÖØÐÂÔ¤²â####
#ÒÔMMTÎª²Î¿¼Öµ£¬R3.3.1¼ÓÔØµÄdlnm°ü¿ÉÔÚcrosspredº¯Êý¼ÓÈë²Î¿¼Öµ±äÁ¿£ºcen=mmt

pred.pressure <- crosspred(basis.pressure, model3,cen=pre50,by=1)
####plot(pred.tm,"overall")
plot(pred.pressure,"overall",col=2,cex.axis=1.2,cex.lab=1.2,xlab="pressure(Kpa)",ylab="RR",
     main="ÆøÑ¹ÓëË®¶»·¢²¡¹ØÏµÇúÏß",cex.main=1.5,ylim=c(0,1.5))
abline(v=c(pre2.5,pre97.5),lty=2)
abline(v=pre50,lty=1)

write.csv(cbind(pred.pressure$matRRfit,pred.pressure$matRRlow,pred.pressure$matRRhigh),"pressure.csv")
####8.×÷Í¼Õ¹Ê¾####
##ÎÂ¶ÈÓë·¢²¡µÄ3dÇúÏßÍ¼£»
##ÎÂ¶ÈÓë·¢²¡µÄÔÚÖÍºó7ÌìµÄÇúÏß¹ØÏµ£»
##¼«¸ßÎÂ¶È¡¢¼«µÍÎÂ¶ÈÔÚ²»Í¬ÖÍºóÈÕÇúÏßÍ¼

# 3-D PLOT ÎÂ¶ÈÓë·¢²¡3dÇúÏßÍ¼
plot(pred.pressure,"3d",col=2,cex.axis=1.0,xlab="pressure(hPa)",ylab="lag day",zlab="RR",          
     main="mumps3D",cex.main=1.2,cex.lab=1.2)
# Contour plot
plot(pred.pressure,ptype="contour",key.title=title("RR"),
     plot.title=title("Contour plot",xlab="pressure",ylab="Lag"))

# OVERALL EFFECT ÎÂ¶ÈÓë·¢²¡ÔÚÖÍºó7ÌìµÄÇúÏß¹ØÏµ
plot(pred.pressure,"overall",col=2,cex.axis=1.2,cex.lab=1.2,xlab="pressure(hPa)",ylab="RR",
     main="ÆøÑ¹ÓëË®¶»·¢²¡¹ØÏµÇúÏß",cex.main=1.5,ylim=c(0,2))
abline(v=c(pre2.5,pre97.5),lty=2)
abline(v=pre50,lty=1)


# SLICES ¼«¸ßÎÂ¶È¡¢¼«µÍÎÂ¶ÈÔÚ²»Í¬ÖÍºóÈÕÇúÏßÍ¼
plot(pred.pressure,"slices" ,var=pre97.5,col=2,cex.axis=1.2,cex.lab=1.2,xlab="lag day",ylab="RR",
     main="¸ßÑ¹Ð§Ó¦",cex.main=1.5)
plot(pred.pressure,"slices" ,var=pre2.5,col=2,cex.axis=1.2,cex.lab=1.2,xlab="lag day",ylab="RR",
     main="µÍÑ¹Ð§Ó¦",cex.main=1.5)

#¿ÉÐÅÇø¼äÍ¼
plot(pred.pressure,"slices" ,var=pre97.5,col=2,cex.axis=1.2,xlab="lag day",ylab="RR",
     main="¸ßÑ¹Ð§Ó¦",cex.main=1.5,type="p",pch=19,ci="bars")
plot(pred.pressure,"slices" ,var=pre2.5,col=2,cex.axis=1.2,xlab="lag day",ylab="RR",
     main="µÍÑ¹Ð§Ó¦",cex.main=1.5,type="p",pch=19,ci="bars")
####9.½á¹ûÌáÈ¡####
###¼ÆËã¼«¸ßÎÂ¶ÈºÍ¼«µÍÎÂ¶ÈÒýÆðµÄ×ÜÌå·¢²¡Ð§Ó¦ lag0-3
round(cbind(pred.pressure$allRRfit,pred.pressure$allRRlow,pred.pressure$allRRhigh)
      [c(as.character(pre2.5),as.character(pre97.5)),],digits=3)

##¼ÆËãµ±ÌìÐ§Ó¦¼°ÀÛ»ýÐ§Ó¦
predcum3<-crosspred(basis.pressure, model3,cen=pre50,cumul=TRUE)
##¼ÆËã¼«µÍÎÂ¶ÈºÍ¼«¸ßÎÂ¶ÈÔÚÖÍºóÁ½ÌìµÄÐ§Ó¦ lag2
predcum3$matRRfit[as.character(1020),]##¼«¸ß
round(cbind(predcum3$matRRfit[as.character(1020),],
            predcum3$matRRlow[as.character(1020),],
            predcum3$matRRhigh[as.character(1020),]),digits=3)#


round(cbind(predcum3$matRRfit[as.character(1020),]["lag0"],
            predcum3$matRRlow[as.character(1020),]["lag0"],
            predcum3$matRRhigh[as.character(1020),]["lag0"]),digits=3)#

###4 dTR  daily temperature range¼äÎÂ²î
basis.dtr<-crossbasis(mumps$dtr, lag=14, argvar=list(fun="bs",df=3,degree=2),
                      arglag=list(fun="poly",degree=3))
model4 <- glm(case~basis.dtr++ ns(time,7*5)+ns(tm,3)+ns(rain,3)+as.factor(dow)+
                as.factor(holiday),family=quasipoisson(),mumps)
AIC4<--2*sum(dpois(model4$y,model4$fitted.value,log=TRUE))+
  2*summary(model4)$df[3]*summary(model4)$dispersion
AIC4

####4.Ä£ÐÍÔ¤²â####
pred4 <- crosspred(basis.dtr, model4,by=0.5)
##²é¿´Ô¤²â½á¹û##

plot(pred4,"overall",ylim=c(0,2))


####5.È·¶¨MMT####
#which.min(pred4$allRRfit)
##Éú³É×îÐ¡Öµ,ÃüÃûmmt
#mmtdtr=pred4$predvar[which.min(pred4$allRRfit)]

####6.¶¨Òå¼«Àä¼«ÈÈ####
dtr2.5<-round(quantile(mumps$dtr,probs=c(0.025),na.rm=TRUE),0)
dtr2.5
dtr97.5<-round(quantile(mumps$dtr,probs=c(0.975),na.rm=TRUE),0)
dtr97.5
dtr50<-quantile(mumps$dtr,probs=c(0.500),na.rm=TRUE)
dtr50
####7.ÖØÐÂÔ¤²â####
#ÒÔMMTÎª²Î¿¼Öµ£¬R3.3.1¼ÓÔØµÄdlnm°ü¿ÉÔÚcrosspredº¯Êý¼ÓÈë²Î¿¼Öµ±äÁ¿£ºcen=mmt

pred.dtr<- crosspred(basis.dtr, model4,cen=dtr50,by=0.5)
####plot(pred.tm,"overall")
plot(pred.dtr,"overall",col=2,cex.axis=1.2,cex.lab=1.2,xlab="dtr(¡æ)",ylab="RR",
     main="ÖÜÄÚÎÂ²îË®¶»·¢²¡¹ØÏµÇúÏß",cex.main=1.5,ylim=c(0,2))
abline(v=c(dtr2.5,dtr97.5),lty=2)
abline(v=dtr50,lty=1)
write.csv(cbind(pred.dtr$matRRfit,pred.dtr$matRRlow,pred.dtr$matRRhigh),"dtr.csv")

####8.×÷Í¼Õ¹Ê¾####
##ÎÂ¶ÈÓë·¢²¡µÄ3dÇúÏßÍ¼£»
##ÎÂ¶ÈÓë·¢²¡µÄÔÚÖÍºó7ÌìµÄÇúÏß¹ØÏµ£»
##¼«¸ßÎÂ¶È¡¢¼«µÍÎÂ¶ÈÔÚ²»Í¬ÖÍºóÈÕÇúÏßÍ¼

# 3-D PLOT ÎÂ¶ÈÓë·¢²¡3dÇúÏßÍ¼
plot(pred.dtr,"3d",col=2,cex.axis=1.0,xlab="dtr(¡æ)",,ylab="lag day",zlab="RR",          
     main="mumps3D",cex.main=1.2,cex.lab=1.2)
# Contour plot
plot(pred.dtr,ptype="contour",key.title=title("RR"),
     plot.title=title("Contour plot",xlab="dtr",ylab="Lag"))

# OVERALL EFFECT ÎÂ¶ÈÓë·¢²¡ÔÚÖÍºó7ÌìµÄÇúÏß¹ØÏµ
plot(pred.dtr,"overall",col=2,cex.axis=1.2,cex.lab=1.2,xlab="dtr(¡æ)",ylab="RR",
     main="ÈÕÎÂ²îÓëË®¶»·¢²¡¹ØÏµÇúÏß",cex.main=1.5,ylim=c(0,2))
abline(v=c(dtr2.5,dtr97.5),lty=2)
abline(v=dtr50,lty=1)


# SLICES ¼«¸ßÎÂ¶È¡¢¼«µÍÎÂ¶ÈÔÚ²»Í¬ÖÍºóÈÕÇúÏßÍ¼
plot(pred.dtr,"slices" ,var=dtr97.5,col=2,cex.axis=1.2,cex.lab=1.2,xlab="lag day",ylab="RR",
     main="¸ßÎÂ²îÐ§Ó¦",cex.main=1.5)
plot(pred.dtr,"slices" ,var=dtr2.5,col=2,cex.axis=1.2,cex.lab=1.2,xlab="lag day",ylab="RR",
     main="µÍÎÂ²îÐ§Ó¦",cex.main=1.5)

#¿ÉÐÅÇø¼äÍ¼
plot(pred.dtr,"slices" ,var=dtr97.5,col=2,cex.axis=1.2,xlab="lag day",ylab="RR",
     main="¸ßÎÂ²îÐ§Ó¦",cex.main=1.5,type="p",pch=19,ci="bars")
plot(pred.dtr,"slices" ,var=dtr2.5,col=2,cex.axis=1.2,xlab="lag day",ylab="RR",
     main="µÍÎÂ²îÐ§Ó¦",cex.main=1.5,type="p",pch=19,ci="bars")
####9.½á¹ûÌáÈ¡####
###¼ÆËã¼«¸ßÎÂ¶ÈºÍ¼«µÍÎÂ¶ÈÒýÆðµÄ×ÜÌå·¢²¡Ð§Ó¦ lag0-3
round(cbind(pred.dtr$allRRfit,pred.dtr$allRRlow,pred.dtr$allRRhigh)
      [c(as.character(dtr2.5),as.character(dtr97.5)),],digits=3)

##¼ÆËãµ±ÌìÐ§Ó¦¼°ÀÛ»ýÐ§Ó¦
predcum4<-crosspred(basis.dtr, model4,cen=dtr50,cumul=TRUE,by=0.5)
##¼ÆËã¼«µÍÎÂ¶ÈºÍ¼«¸ßÎÂ¶ÈÔÚÖÍºóÁ½ÌìµÄÐ§Ó¦ lag2
predcum4$matRRfit[as.character(pre2.5),]##¼«Àä
round(cbind(predcum4$matRRfit[as.character(dtr2.5),],
            predcum4$matRRlow[as.character(dtr2.5),],
            predcum4$matRRhigh[as.character(dtr2.5),]),digits=3)#

round(cbind(predcum4$matRRfit[as.character(dtr2.5),]["lag13"],
            predcum4$matRRlow[as.character(dtr2.5),]["lag13"],
            predcum4$matRRhigh[as.character(dtr2.5),]["lag13"]),digits=3)#

predcum4$matRRfit[as.character(dtr97.5),]###¼«ÈÈ
round(cbind(predcum4$matRRfit[as.character(dtr97.5),],
            predcum4$matRRlow[as.character(dtr97.5),],
            predcum4$matRRhigh[as.character(dtr97.5),]),digits=3)
round(cbind(predcum4$matRRfit[as.character(dtr97.5),]["lag15"],
            predcum4$matRRlow[as.character(dtr97.5),]["lag15"],
            predcum4$matRRhigh[as.character(dtr97.5),]["lag15"]),digits=3)#


###5.wind ·çËÙ
basis.wind<-crossbasis(mumps$wind, lag=24, argvar=list(fun="bs",df=3,degree=2),
                       arglag=list(fun="poly",degree=3))


model5 <- glm(case~basis.wind+ns(time,7*5)+ns(rain,3)+as.factor(dow)+
                as.factor(holiday),family=quasipoisson(),mumps)
AIC5<--2*sum(dpois(model5$y,model5$fitted.value,log=TRUE))+
  2*summary(model5)$df[3]*summary(model5)$dispersion
AIC5


####6.¶¨Òå¼«Àä¼«ÈÈ####
wind2.5<-round(quantile(mumps$wind,probs=c(0.025),na.rm=TRUE),1)
wind2.5
wind97.5<-round(quantile(mumps$wind,probs=c(0.975),na.rm=TRUE),1)
wind97.5 
###pred.wind$predvar
####7.ÖØÐÂÔ¤²â####
#ÒÔMMTÎª²Î¿¼Öµ£¬R3.3.1¼ÓÔØµÄdlnm°ü¿ÉÔÚcrosspredº¯Êý¼ÓÈë²Î¿¼Öµ±äÁ¿£ºcen=mmt
wind50<-round(quantile(mumps$wind,probs=c(0.500),na.rm=TRUE),1)
wind50 
pred.wind <- crosspred(basis.wind, model5,cen=wind50,by=0.1)
####plot(pred.wind,"overall")
plot(pred.wind,"overall",col=2,cex.axis=1.2,cex.lab=1.2,xlab="wind(m/s)",ylab="RR",
     main="ÖÜÆ½¾ù·çËÙÓëmumps·¢²¡¹ØÏµÇúÏß",cex.main=1.5,ylim=c(0,5))
abline(v=c(wind2.5,wind97.5),lty=2)
abline(v=wind50,lty=1)

write.csv(cbind(pred.wind$matRRfit,pred.wind$matRRlow,pred.wind$matRRhigh),"wind.csv")
####8.×÷Í¼Õ¹Ê¾####
##ÎÂ¶ÈÓë·¢²¡µÄ3dÇúÏßÍ¼£»
##ÎÂ¶ÈÓë·¢²¡µÄÔÚÖÍºó7ÌìµÄÇúÏß¹ØÏµ£»
##¼«¸ßÎÂ¶È¡¢¼«µÍÎÂ¶ÈÔÚ²»Í¬ÖÍºóÈÕÇúÏßÍ¼

# 3-D PLOT ÎÂ¶ÈÓë·¢²¡3dÇúÏßÍ¼
plot(pred.wind,"3d",col=2,cex.axis=1.0,xlab="wind(m/s)",,ylab="lag day",zlab="RR",          
     main="mumps3D",cex.main=1.2,cex.lab=1.2)
# Contour plot
plot(pred.wind,ptype="contour",key.title=title("RR"),
     plot.title=title("Contour plot",xlab="wind",ylab="Lag"))

# OVERALL EFFECT ÎÂ¶ÈÓë·¢²¡ÔÚÖÍºó7ÌìµÄÇúÏß¹ØÏµ
plot(pred.wind,"overall",col=2,cex.axis=1.2,cex.lab=1.2,xlab="wind(m/s)",ylab="RR",
     main="ÖÜÆ½¾ù·çËÙÓëË®¶»·¢²¡¹ØÏµÇúÏß",cex.main=1.5,ylim=c(0,3))
abline(v=c(wind2.5,wind97.5),lty=2)
abline(v=wind50,lty=1)


# SLICES ¼«¸ßÎÂ¶È¡¢¼«µÍÎÂ¶ÈÔÚ²»Í¬ÖÍºóÈÕÇúÏßÍ¼(Ô¤²â±ØÐëÊÇÒªÓÃÕûÊý
#£¬ËùÒÔÇ°ÃæÓÃÁËround£¬µ«ÊÇÒòÎªÕâÀïµÄ×îµÍ·çËÙÈ¡ÕûÊýºóÎª1 £¬×îÐ¡µÄÊý¾ÝÈ´´óÓÚ1£¬Òò´ËÅÜ²»³ö½á¹û£¬ÔÚ¶¨Òå2.5%ºÍ97.5%ÀïÍ·Ñ¡ÔñÁË±£³Ö1Î»Ð¡Êý£¬Ôö¼ÓÒ»ÌõÓï¾äÀ´ÏÞÖÆ
#pred.wind$predvar<-round(pred.wind$predvar,2))£¬ÕâÀïµÄ2ÊÇ2Î»Êý¾ÍÊÇÒ»Î»Ð¡Êý£¬¶ÔÓ¦Ö®Ç°µÄ 
#pred.wind$predvar<-round(pred.wind$predvar,2)

plot(pred.wind,"slices" ,var=wind97.5,col=2,cex.axis=1.2,cex.lab=1.2,xlab="lag day",ylab="RR",
     main="¸ß·çËÙÐ§Ó¦",cex.main=1.5)
plot(pred.wind,"slices" ,var=1,col=2,cex.axis=1.2,cex.lab=1.2,xlab="lag day",ylab="RR",
     main="µÍ·çËÙÐ§Ó¦",cex.main=1.5)


#¿ÉÐÅÇø¼äÍ¼
plot(pred.wind,"slices" ,var=wind97.5,col=2,cex.axis=1.2,xlab="lag day",ylab="RR",
     main="¸ß·çËÙÐ§Ó¦",cex.main=1.5,type="p",pch=19,ci="bars")
plot(pred.wind,"slices" ,var=wind2.5,col=2,cex.axis=1.2,xlab="lag day",ylab="RR",
     main="µÍ·çËÙÐ§Ó¦",cex.main=1.5,type="p",pch=19,ci="bars")
####9.½á¹ûÌáÈ¡####
###¼ÆËã¼«¸ßÎÂ¶ÈºÍ¼«µÍÎÂ¶ÈÒýÆðµÄ×ÜÌå·¢²¡Ð§Ó¦ lag0-3
round(cbind(pred.wind$allRRfit,pred.wind$allRRlow,pred.wind$allRRhigh)
      [c(as.character(wind2.5),as.character(wind97.5)),],digits=2)

##¼ÆËãµ±ÌìÐ§Ó¦¼°ÀÛ»ýÐ§Ó¦
predcum5<-crosspred(basis.wind, model5,cen=wind50,cumul=TRUE,by=0.5)
##¼ÆËã¼«µÍÎÂ¶ÈºÍ¼«¸ßÎÂ¶ÈÔÚÖÍºóÈýÌìµÄÐ§Ó¦ lag3
predcum5$matRRfit[as.character(wind97.5),]##¸ß·çËÙ
round(cbind(predcum5$matRRfit[as.character(wind97.5),],
            predcum5$matRRlow[as.character(wind97.5),],
            predcum5$matRRhigh[as.character(wind97.5),]),digits=3)#
round(cbind(predcum5$matRRfit[as.character(wind97.5),]["lag0"],
            predcum5$matRRlow[as.character(wind97.5),]["lag0"],
            predcum5$matRRhigh[as.character(wind97.5),]["lag0"]),digits=3)#


####7 sun
basis.sun<-crossbasis(mumps$sun, lag=24, argvar=list(fun="bs",df=3,degree=2),
                      arglag=list(fun="poly",degree=3))
##½«½»²æ»ùº¯Êýbasis.tm´øÈëglmÄ£ÐÍ   ###Ñ¡ÔñÒòËØÒª½áºÏ×¨ÒµÖªÊ¶£¬È»ºóÍ¨¹ýaicÀ´Ñ¡È¡df£¬ÔçÇ°°ÑÎÂ¶È ×î´óÎÂ¶È ×îÐ¡ÎÂ¶È¶¼·Å½øÄ£ÐÍÕâÑùÊÇ²»ÊÊºÏµÄ
###ÒòÎªÎÂ¶ÈÖ®¼ä¾ßÓÐ¹²ÏßÐÔ£¬Ö»ÄÜ·ÅÆäÖÐÒ»¸ö½øÀ´,dfÃ¿ÄêÑ¡7¡£12Äê*7.Èç¹ûÊÇÖÜÊý¾Ý£¬È«²¿Êý¾ÝÎª600ÐÐ×óÓÒ£¬´óÔ¼2Äê£¬dfÑ¡14

model6 <- glm(case~basis.sun + ns(time,7*5)+ns(rain,3)+as.factor(dow)+as.factor(holiday),family=quasipoisson(),mumps)
AIC6<--2*sum(dpois(model6$y,model6$fitted.value,log=TRUE))+
  2*summary(model6)$df[3]*summary(model6)$dispersion
AIC6

####4.Ä£ÐÍÔ¤²â####
pred <- crosspred(basis.sun, model6, by=0.5)
##²é¿´Ô¤²â½á¹û##
plot(pred,"overall",ylim=c(0,2))
names(pred)

####5.È·¶¨MMT####
#which.min(pred$allRRfit)
##Éú³É×îÐ¡Öµ,ÃüÃûmmt
#mmt=pred$predvar[which.min(pred$allRRfit)]

####6.ÖØÐÂÔ¤²â####
#ÒÔMMTÎª²Î¿¼Öµ£¬R3.3.1¼ÓÔØµÄdlnm°ü¿ÉÔÚcrosspredº¯Êý¼ÓÈë²Î¿¼Öµ±äÁ¿£ºcen=mmt
sun50<-quantile(mumps$sun,probs=c(0.500),na.rm=TRUE)
sun50
#median<-median(mumps$sun,0)
#median
pred.sun <- crosspred(basis.sun, model6,cen=sun50,by=0.5)


####7.¶¨Òå¼«Àä¼«ÈÈ####
sun2.5<-round(quantile(mumps$sun,probs=c(0.025),na.rm=TRUE),0)
sun2.5
sun97.5<-round(quantile(mumps$sun,probs=c(0.975),na.rm=TRUE),0)
sun97.5

####plot(pred.tm,"overall")
plot(pred.sun,"overall",col=2,cex.axis=1.2,cex.lab=1.2,xlab="sun(H)",ylab="RR",
     main="ÈÕÕÕÊ±¼äÓëË®¶»·¢²¡¹ØÏµÇúÏß",cex.main=1.5,ylim=c(0,1.5))

abline(v=c(sun2.5,sun97.5),lty=2)
abline(v=sun50,lty=1)
write.csv(cbind(pred.sun$matRRfit,pred.sun$matRRlow,pred.sun$matRRhigh),"sun.csv")
####8.×÷Í¼Õ¹Ê¾####
##ÎÂ¶ÈÓë·¢²¡µÄ3dÇúÏßÍ¼£»
##ÎÂ¶ÈÓë·¢²¡µÄÔÚÖÍºó7ÌìµÄÇúÏß¹ØÏµ£»
##¼«¸ßÎÂ¶È¡¢¼«µÍÎÂ¶ÈÔÚ²»Í¬ÖÍºóÈÕÇúÏßÍ¼

# 3-D PLOT ÎÂ¶ÈÓë·¢²¡3dÇúÏßÍ¼
plot(pred.sun,"3d",col=2,cex.axis=1.0,xlab="sun(H)",ylab="lag day",zlab="RR",          
     main="mumps3D",cex.main=1.2,cex.lab=1.2)
# Contour plot
plot(pred.sun,ptype="contour",key.title=title("RR"),
     plot.title=title("Contour plot",xlab="sun",ylab="Lag"))

# OVERALL EFFECT ÎÂ¶ÈÓë·¢²¡ÔÚÖÍºó14ÖÜµÄÇúÏß¹ØÏµ
plot(pred.sun,"overall",col=2,cex.axis=1.2,cex.lab=1.2,xlab="sun(H)",ylab="RR",
     main="ÈÕÕÕÊ±¼äÓëË®¶»·¢²¡¹ØÏµÇúÏß",cex.main=1.5,ylim=c(0,2))
abline(v=c(sun2.5,sun97.5),lty=2)
abline(v=sun50,lty=1)


# SLICES ¼«¸ßÎÂ¶È¡¢¼«µÍÎÂ¶ÈÔÚ²»Í¬ÖÍºóÈÕÇúÏßÍ¼
plot(pred.sun,"slices" ,var=sun97.5,col=2,cex.axis=1.2,cex.lab=1.2,xlab="lag day",ylab="RR",
     main="ÈÈÐ§Ó¦",cex.main=1.5)
plot(pred.sun,"slices" ,var=sun2.5,col=2,cex.axis=1.2,cex.lab=1.2,xlab="lag day",ylab="RR",
     main="ÀäÐ§Ó¦",cex.main=1.5)

#¿ÉÐÅÇø¼äÍ¼
plot(pred.sun,"slices" ,var=sun97.5,col=2,cex.axis=1.2,xlab="lag day",ylab="RR",
     main="ÈÈÐ§Ó¦",cex.main=1.5,type="p",pch=19,ci="bars")
plot(pred.sun,"slices" ,var=sun2.5,col=2,cex.axis=1.2,xlab="lag day",ylab="RR",
     main="ÀäÐ§Ó¦",cex.main=1.5,type="p",pch=19,ci="bars")
####9.½á¹ûÌáÈ¡####
###¼ÆËã¼«¸ßÎÂ¶ÈºÍ¼«µÍÎÂ¶ÈÒýÆðµÄ×ÜÌå·¢²¡Ð§Ó¦ lag0-3
round(cbind(pred.sun$allRRfit,pred.sun$allRRlow,pred.sun$allRRhigh)
      [c(as.character(sun2.5),as.character(sun97.5)),],digits=3)

##¼ÆËãµ±ÌìÐ§Ó¦¼°ÀÛ»ýÐ§Ó¦
predcum<-crosspred(basis.sun, model6,cen=sun50,cumul=TRUE)
predcum
##¼ÆËã¼«µÍÎÂ¶ÈºÍ¼«¸ßÎÂ¶ÈµÄÖÍºóµÄÐ§Ó¦ 
predcum$matRRfit[as.character(sun2.5),]##¼«Àä
round(cbind(predcum$matRRfit[as.character(sun2.5),],
            predcum$matRRlow[as.character(sun2.5),],
            predcum$matRRhigh[as.character(sun2.5),]),digits=3)


round(cbind(predcum$matRRfit[as.character(sun2.5),]["lag6"],
            predcum$matRRlow[as.character(sun2.5),]["lag6"],
            predcum$matRRhigh[as.character(sun2.5),]["lag6"]),digits=3)#
round(cbind(predcum$matRRfit[as.character(sun2.5),]["lag17"],
            predcum$matRRlow[as.character(sun2.5),]["lag17"],
            predcum$matRRhigh[as.character(sun2.5),]["lag17"]),digits=3)#


predcum$matRRfit[as.character(sun97.5),]###¼«ÈÈ
round(cbind(predcum$matRRfit[as.character(sun97.5),],
            predcum$matRRlow[as.character(sun97.5),],
            predcum$matRRhigh[as.character(sun97.5),]),digits=3)
round(cbind(predcum$matRRfit[as.character(sun97.5),]["lag21"],
            predcum$matRRlow[as.character(sun97.5),]["lag21"],
            predcum$matRRhigh[as.character(sun97.5),]["lag21"]),digits=3)#


#ºá×ø±ê¸ÄÎª°Ù·ÖÊýµÄ×ø±êÖá
#perctmean <-quantile(chic$tm,c(0:10/10,1:99)/100,na.rm=T)
#labperc <- paste(c(0,5,25,50,75,95,100),sep="")
#axis(1,at=perctmean[paste(labperc,".0%",sep="")], labels=paste(labperc,"%",sep=""))
#rm(list=ls())

###par(mfrow=c(2,2))  for 4 pictures  2*5
###3d Í¼»ã×Ü###WIDTH 999,HEIGTH 590
par(mfrow=c(2,3),mgp=c(10,1,0),mar=c(1,2,1,2))#5row 2 line
plot(pred.tm,"3d",col=2,cex.axis=0.8,xlab="tm(¡æ)",ylab="lag day",zlab="RR",          
     main="Mean Temperature",cex.main=1.2,cex.lab=1.0)
plot(pred.dtr,"3d",col=2,cex.axis=0.8,xlab="DTR(¡æ)",,ylab="lag day",zlab="RR",          
     main="Diurnal Temperature Range",cex.main=1.2,cex.lab=1.0)
plot(pred.pressure,"3d",col=2,cex.axis=0.8,xlab="pressure(hPa)",ylab="lag day",zlab="RR",          
     main="Atmospheric Pressure",cex.main=1.2,cex.lab=1.0)
plot(pred.wind,"3d",col=2,cex.axis=0.8,xlab="wind(m/s)",,ylab="lag day",zlab="RR",          
     main="Wind Speed",cex.main=1.2,cex.lab=1.0)
plot(pred.rhum,"3d",col=2,cex.axis=0.8,xlab="rhum(%)",ylab="lag day",zlab="RR",          
     main="Relative Humidity ",cex.main=1.2,cex.lab=1.0)
plot(pred.sun,"3d",col=2,cex.axis=0.8,xlab="sunshine(hours)",ylab="lag day",zlab="RR",          
     main="Sunshine Hours ",cex.main=1.2,cex.lab=1.0)

##¸÷ÒòËØÓë·¢²¡¹ØÏµÍ¼»ã×Ü

par(mfrow=c(3,2),mar=c(2,4,2,4))
plot(pred.tm,"overall",col=2,cex.axis=1.0,cex.lab=1.0,xlab="tm(¡æ)",ylab="RR",
     main="Mean Temperature(¡æ) ",cex.main=1.2,ylim=c(0,1.5))
abline(v=c(tm2.5,tm97.5),lty=2)
abline(v=tm50,lty=1)

plot(pred.dtr,"overall",col=2,cex.axis=1.0,cex.lab=0.8,xlab="dtr(¡æ)",ylab="RR",
     main="DTR(¡æ)",cex.main=1.0,ylim=c(0,2))
abline(v=c(dtr2.5,dtr97.5),lty=2)
abline(v=dtr50,lty=1)


plot(pred.pressure,"overall",col=2,cex.axis=1.0,cex.lab=1.0,xlab="pressure(hPa)",ylab="RR",
     main="Atmospheric Pressure(hPa)",cex.main=1.2,ylim=c(0,1.5))
abline(v=c(pre2.5,pre97.5),lty=2)
abline(v=pre50,lty=1)

plot(pred.wind,"overall",col=2,cex.axis=1.0,cex.lab=1.0,xlab="wind(m/s)",ylab="RR",
     main="Wind(m/s)",cex.main=1.2,ylim=c(0,2))
abline(v=c(wind2.5,wind97.5),lty=2)
abline(v=wind50,lty=1)

plot(pred.rhum,"overall",col=2,cex.axis=1.0,cex.lab=1.0,xlab="rhum(%)",ylab="RR",
     main="Relative Humidity(%)",cex.main=1.2,ylim=c(0,1.5))
abline(v=c(rhum2.5,rhum97.5),lty=2)
abline(v=rhum50,lty=1)

plot(pred.sun,"overall",col=2,cex.axis=1.0,cex.lab=1.0,xlab="sun(H)",ylab="RR",
     main="Sunshine(hours)",cex.main=1.2,ylim=c(0,1.5))
abline(v=c(sun2.5,sun97.5),lty=2)
abline(v=sun50,lty=1)


###estimate extreme effect
par(mfrow=c(3,2),mar=c(2,3.5,2,3.5))
plot(pred.tm,"slices" ,var=tm97.5,col=2,cex.axis=1.2,cex.lab=1.2,xlab="lag day",ylab="RR",
     main="Hot Effect",cex.main=1.5)
plot(pred.tm,"slices" ,var=tm2.5,col=2,cex.axis=1.2,cex.lab=1.2,xlab="lag day",ylab="RR",
     main="Cold Effect",cex.main=1.5)
plot(pred.dtr,"slices" ,var=dtr97.5,col=2,cex.axis=1.2,cex.lab=1.2,xlab="lag day",ylab="RR",
     main="Big temperature range effet",cex.main=1.5)
plot(pred.dtr,"slices" ,var=dtr2.5,col=2,cex.axis=1.2,cex.lab=1.2,xlab="lag day",ylab="RR",
     main="Small temperature range effet",cex.main=1.5)
plot(pred.pressure,"slices" ,var=pre97.5,col=2,cex.axis=1.2,cex.lab=1.2,xlab="lag day",ylab="RR",
     main="High-pressure Effect",cex.main=1.5)
plot(pred.pressure,"slices" ,var=pre2.5,col=2,cex.axis=1.2,cex.lab=1.2,xlab="lag day",ylab="RR",
     main="Low-pressure Effect",cex.main=1.5)
plot(pred.wind,"slices" ,var=4,col=2,cex.axis=1.2,cex.lab=1.2,xlab="lag day",ylab="RR",
     main="Windy Effect",cex.main=1.5)
plot(pred.wind,"slices" ,var=wind2.5,col=2,cex.axis=1.2,cex.lab=1.2,xlab="lag day",ylab="RR",
     main="Windless Effect",cex.main=1.5)
plot(pred.rhum,"slices" ,var=rhum97.5,col=2,cex.axis=1.2,cex.lab=1.2,xlab="lag day",ylab="RR",
     main="Wet Effect",cex.main=1.5)
plot(pred.rhum,"slices" ,var=rhum2.5,col=2,cex.axis=1.2,cex.lab=1.2,xlab="lag day",ylab="RR",
     main="Dry Effect",cex.main=1.5)
plot(pred.sun,"slices" ,var=sun97.5,col=2,cex.axis=1.2,cex.lab=1.2,xlab="lag day",ylab="RR",
     main="High Effect of Sunshine",cex.main=1.5)
plot(pred.sun,"slices" ,var=sun2.5,col=2,cex.axis=1.2,cex.lab=1.2,xlab="lag day",ylab="RR",
     main="Low Effect of Sunshine",cex.main=1.5)
dev.off()
