# Supplementary material for: The role of meteorological factors on mumps incidence among children in Guangzhou, Southern China
Source: PLoS One. 2020 Apr 29;15(4):e0232273. doi: 10.1371/journal.pone.0232273 (PMC7190132; doi:10.1371/journal.pone.0232273)
Supplement: S1 Data — (ZIP) [file pone.0232273.s001.zip › mumps data and r project/mumps.csv]

date	year	month	week	seasonal	dow	time	case	tm	dtr	rain	pressure	wind	rhum	sun	tmmax	tmmin	holiday
2014/1/1	2014	1	52	Q1	Wednesday	1	14	10.9	21.4	0	1015.925	1.325	60.75	8.775	21.6	0.2	1
2014/1/2	2014	1	52	Q1	Thursday	2	13	12.825	20.5	0	1013.15	1.225	72.25	6.875	22.2	1.7	0
2014/1/3	2014	1	52	Q1	Friday	3	10	16.775	15.3	0	1012.6	1.5	74.5	7.475	24.7	9.4	0
2014/1/4	2014	1	52	Q1	Saturday	4	14	15.35	12.8	0	1015.2	2.3	56	7.1	21.4	8.6	0
2014/1/5	2014	1	1	Q1	Sunday	5	16	12.25	18.1	0	1015.25	1.425	58.75	8.375	20.7	2.6	0
2014/1/6	2014	1	1	Q1	Monday	6	7	13.75	16.9	0	1014.075	1.325	71.25	6.95	21.8	4.9	0
2014/1/7	2014	1	1	Q1	Tuesday	7	12	17.15	13	0.3	1012.65	1.15	75.25	0.275	22.5	9.5	0
2014/1/8	2014	1	1	Q1	Wednesday	8	10	15.35	8.2	0.05	1015.8	2.675	78.75	0	20	11.8	0
2014/1/9	2014	1	1	Q1	Thursday	9	4	12.825	6.1	0	1020.55	2.95	58	0.4	16.3	10.2	0
2014/1/10	2014	1	1	Q1	Friday	10	10	12.825	9.1	0	1021.15	1.65	65.75	3.425	18.2	9.1	0
2014/1/11	2014	1	1	Q1	Saturday	11	7	14.825	15.8	0	1020.05	1.25	74.5	6.675	22.8	7	0
2014/1/12	2014	1	2	Q1	Sunday	12	3	13.975	11.6	0	1021.075	2.575	73	5.675	20.4	8.8	0
2014/1/13	2014	1	2	Q1	Monday	13	3	10.675	7	0	1022.1	2.75	62	0.45	14.6	7.6	0
2014/1/14	2014	1	2	Q1	Tuesday	14	5	10.775	11.5	0	1021.225	2.475	59	9.45	17.2	5.7	0
2014/1/15	2014	1	2	Q1	Wednesday	15	3	10.15	13.5	0	1022.45	2.05	56.5	9.05	17.9	4.4	0
2014/1/16	2014	1	2	Q1	Thursday	16	9	10.125	19.3	0	1020.925	1.425	68.75	8.65	19.7	0.4	0
2014/1/17	2014	1	2	Q1	Friday	17	6	11.725	18.8	0	1020.05	1.55	68.5	8.625	21.1	2.3	0
2014/1/18	2014	1	2	Q1	Saturday	18	8	14.475	14.4	0	1023.55	2.6	40	9.175	21.7	7.3	0
2014/1/19	2014	1	3	Q1	Sunday	19	6	10.65	18.2	0	1022.775	1.65	56	8.8	19.4	1.2	1
2014/1/20	2014	1	3	Q1	Monday	20	5	12.075	19.8	0	1021.15	2.05	56	8.875	21.1	1.3	1
2014/1/21	2014	1	3	Q1	Tuesday	21	8	12.725	12.8	0	1022	2.55	28.5	8.95	19.5	6.7	1
2014/1/22	2014	1	3	Q1	Wednesday	22	5	9.95	20.1	0	1022.225	1.775	36.25	9.7	18.8	-1.3	1
2014/1/23	2014	1	3	Q1	Thursday	23	1	8.85	21.6	0	1019.525	1.325	59.25	8.975	19.6	-2	1
2014/1/24	2014	1	3	Q1	Friday	24	2	12.725	20.6	0	1015.15	1.425	69.75	5.875	22	1.4	1
2014/1/25	2014	1	3	Q1	Saturday	25	4	16.6	11.3	0	1014.175	0.95	76.25	0	22.4	11.1	1
2014/1/26	2014	1	4	Q1	Sunday	26	4	18.475	13.1	0	1015.475	1.275	71.5	4.15	25.9	12.8	1
2014/1/27	2014	1	4	Q1	Monday	27	4	17.25	10.5	0	1016.825	1.3	71	4.675	22.7	12.2	1
2014/1/28	2014	1	4	Q1	Tuesday	28	3	15.625	12.9	0	1016.525	1.075	78.75	3.925	22.6	9.7	1
2014/1/29	2014	1	4	Q1	Wednesday	29	5	15.875	17.6	0	1016.05	1.2	77	8.2	25.5	7.9	1
2014/1/30	2014	1	4	Q1	Thursday	30	1	16.35	18.3	0	1015.575	1.075	75.5	8.25	26	7.7	1
2014/1/31	2014	1	4	Q1	Friday	31	1	17.175	18.4	0	1014.325	1.45	70	8.825	26.6	8.2	1
2014/2/1	2014	2	4	Q1	Saturday	32	0	17.725	16.1	0	1011.75	1.325	74	6.75	26.5	10.4	1
2014/2/2	2014	2	5	Q1	Sunday	33	1	17.725	17.2	0	1008.1	1.125	76.25	7.75	26.5	9.3	1
2014/2/3	2014	2	5	Q1	Monday	34	1	18.575	18.2	0	1006.225	1.125	73.5	8.925	28	9.8	1
2014/2/4	2014	2	5	Q1	Tuesday	35	5	17.675	12.4	0	1008.575	1.475	81.25	1.775	23.4	11	1
2014/2/5	2014	2	5	Q1	Wednesday	36	3	19.175	10.1	0	1009.65	1.8	74.25	5	24.2	14.1	1
2014/2/6	2014	2	5	Q1	Thursday	37	1	20.35	9.4	0	1007.825	1.85	76	3.6	25.3	15.9	1
2014/2/7	2014	2	5	Q1	Friday	38	1	17.95	15	0.25	1007.475	1.975	84.75	0.225	24.9	9.9	1
2014/2/8	2014	2	5	Q1	Saturday	39	4	10.425	5.2	3.925	1009.575	2.425	85.5	0	13.9	8.7	1
2014/2/9	2014	2	6	Q1	Sunday	40	4	9.225	4.8	16.275	1010.7	2.925	90.25	0	12.1	7.3	1
2014/2/10	2014	2	6	Q1	Monday	41	1	6.975	4.5	0.625	1017.8	3.75	62.25	0.175	9.8	5.3	1
2014/2/11	2014	2	6	Q1	Tuesday	42	0	5.5	4.9	0	1018.45	2.65	52	0	8.2	3.3	1
2014/2/12	2014	2	6	Q1	Wednesday	43	3	5.425	3	1.025	1016.775	2.6	71	0	7.3	4.3	1
2014/2/13	2014	2	6	Q1	Thursday	44	3	5.825	3.8	6.4	1020.1	3	81.25	0	8	4.2	1
2014/2/14	2014	2	6	Q1	Friday	45	3	7.975	9.9	0	1020.3	3.175	60.5	8.525	14.3	4.4	1
2014/2/15	2014	2	6	Q1	Saturday	46	2	7.8	4.4	0.025	1018.2	2.1	67	0	10.1	5.7	1
2014/2/16	2014	2	7	Q1	Sunday	47	2	10.975	10.1	0.1	1014.925	1.4	82.75	0	16.9	6.8	1
2014/2/17	2014	2	7	Q1	Monday	48	3	14.525	10.8	0.05	1014.675	1.25	86.5	0.5	21.6	10.8	1
2014/2/18	2014	2	7	Q1	Tuesday	49	0	11.125	10.1	1.375	1014.85	3.525	89.5	0	17.4	7.3	0
2014/2/19	2014	2	7	Q1	Wednesday	50	4	7.325	5	6.55	1020.175	3.25	74.5	0	10.1	5.1	0
2014/2/20	2014	2	7	Q1	Thursday	51	1	9.025	16.9	0	1022.05	2.075	61.75	10.2	19.3	2.4	0
2014/2/21	2014	2	7	Q1	Friday	52	6	10.875	17.1	0	1020.775	1.125	67.25	3.025	18.5	1.4	0
2014/2/22	2014	2	7	Q1	Saturday	53	1	11.925	5.8	4.35	1019.875	1.425	83	0	15.2	9.4	0
2014/2/23	2014	2	8	Q1	Sunday	54	3	14.9	11.8	1	1019	1.3	77.5	4.725	22.5	10.7	0
2014/2/24	2014	2	8	Q1	Monday	55	4	16.5	14.8	0	1016.625	1.575	79	5.3	23.9	9.1	0
2014/2/25	2014	2	8	Q1	Tuesday	56	2	19.05	9.8	0.15	1014.6	1.35	82.25	1.075	24.4	14.6	0
2014/2/26	2014	2	8	Q1	Wednesday	57	3	20	8.9	0.7	1014.45	1.425	83.75	3.3	25.9	17	0
2014/2/27	2014	2	8	Q1	Thursday	58	6	20.625	13.9	0	1014.9	2.275	74	6.7	27.1	13.2	0
2014/2/28	2014	2	8	Q1	Friday	59	4	19.5	6.8	1	1012.575	1.775	82.25	0	22.8	16	0
2014/3/1	2014	3	8	Q1	Saturday	60	8	20.775	7.5	0.15	1010.475	1.3	84.75	0	25.1	17.6	0
2014/3/2	2014	3	9	Q1	Sunday	61	6	16.375	8.6	0.275	1011.6	2.15	78.75	0	22.3	13.7	0
2014/3/3	2014	3	9	Q1	Monday	62	8	14.425	4.7	0.5	1013.2	1.575	91	0	17.5	12.8	0
2014/3/4	2014	3	9	Q1	Tuesday	63	4	14.675	4.7	1.2	1014.325	1.525	93.25	0	17.6	12.9	0
2014/3/5	2014	3	9	Q1	Wednesday	64	2	14.7	5	0.125	1015.8	1.95	76	0	17.7	12.7	0
2014/3/6	2014	3	9	Q1	Thursday	65	6	15.075	4.8	0.2	1014.275	1.35	87.5	0	17.8	13	0
2014/3/7	2014	3	9	Q1	Friday	66	9	13.95	3.6	3.075	1016.675	1.9	92.75	0	16.2	12.6	0
2014/3/8	2014	3	9	Q1	Saturday	67	5	13.475	3.4	1.75	1015.55	1.75	93.5	0	15.7	12.3	0
2014/3/9	2014	3	10	Q1	Sunday	68	5	11.7	4.3	4.675	1018.55	2.2	86.5	0	14	9.7	0
2014/3/10	2014	3	10	Q1	Monday	69	7	11.775	3.7	4.45	1019.225	1.575	91	0	13.7	10	0
2014/3/11	2014	3	10	Q1	Tuesday	70	8	13.225	4.4	1.725	1016.75	1.35	93	0	15.9	11.5	0
2014/3/12	2014	3	10	Q1	Wednesday	71	5	16.45	7.3	3.375	1010.8	0.925	95.5	0	20.6	13.3	0
2014/3/13	2014	3	10	Q1	Thursday	72	4	19.15	8.2	16.025	1013.525	2.95	72.5	2.1	23.2	15	0
2014/3/14	2014	3	10	Q1	Friday	73	8	15.55	7.5	0.075	1019.5	3.075	53.75	0	20.4	12.9	0
2014/3/15	2014	3	10	Q1	Saturday	74	1	14.525	5.5	0.025	1018.9	1.3	63.25	0	17.3	11.8	0
2014/3/16	2014	3	11	Q1	Sunday	75	2	15.85	6.8	0	1017.775	1.175	78	0	19.6	12.8	0
2014/3/17	2014	3	11	Q1	Monday	76	3	19.225	10.2	0	1015.4	0.975	81.75	0	25.1	14.9	0
2014/3/18	2014	3	11	Q1	Tuesday	77	5	21.525	9.8	0	1012.1	1.225	83.25	1.875	26.7	16.9	0
2014/3/19	2014	3	11	Q1	Wednesday	78	10	21.875	11.5	0	1009.825	1.15	80.5	4.65	28.5	17	0
2014/3/20	2014	3	11	Q1	Thursday	79	4	20.375	12.9	0.025	1011.275	2.475	77.75	1.15	28.4	15.5	0
2014/3/21	2014	3	11	Q1	Friday	80	4	14.3	6.2	0.175	1017.875	3.25	56.75	0	19.1	12.9	0
2014/3/22	2014	3	11	Q1	Saturday	81	8	16.15	11.7	0	1017.55	1.575	60.75	3.2	22.9	11.2	0
2014/3/23	2014	3	12	Q1	Sunday	82	8	18.65	11.7	0.15	1017.95	1.45	65	5.575	25.2	13.5	0
2014/3/24	2014	3	12	Q1	Monday	83	4	19.225	16.7	0	1015.7	1.475	66.25	9.1	26.9	10.2	0
2014/3/25	2014	3	12	Q1	Tuesday	84	5	21.625	14.2	0	1011.675	1.425	69.5	5.95	28.5	14.3	0
2014/3/26	2014	3	12	Q1	Wednesday	85	6	22.325	15	0	1010.05	1.125	76	6.925	29.9	14.9	0
2014/3/27	2014	3	12	Q1	Thursday	86	2	22.25	12.3	0	1008.425	1.3	80	3.225	28.5	16.2	0
2014/3/28	2014	3	12	Q1	Friday	87	5	23.8	8.3	0.275	1007.675	2.275	81.5	0.375	28.1	19.8	0
2014/3/29	2014	3	12	Q1	Saturday	88	5	22.85	6	8.05	1007.075	1.475	88.25	0.525	26.4	20.4	0
2014/3/30	2014	3	13	Q1	Sunday	89	1	20.375	4.2	133.6	1006.25	2.25	96	0	22.4	18.2	0
2014/3/31	2014	3	13	Q1	Monday	90	3	20.2	6.4	85.6	1005.475	1.575	93.5	0	24.4	18	0
2014/4/1	2014	4	13	Q2	Tuesday	91	7	19.45	5.5	14.475	1007.55	1.35	90.75	0.35	22.7	17.2	0
2014/4/2	2014	4	13	Q2	Wednesday	92	7	19.9	6.7	36.825	1007.525	1.225	89.25	0.525	24.2	17.5	0
2014/4/3	2014	4	13	Q2	Thursday	93	6	21	9.2	45.55	1009.25	1.475	87.75	1.8	27	17.8	0
2014/4/4	2014	4	13	Q2	Friday	94	2	22.025	11.5	0.725	1012.75	1.7	73	2.35	27.3	15.8	0
2014/4/5	2014	4	13	Q2	Saturday	95	9	20.975	13.5	0	1012.525	1.5	73.5	7.375	27.7	14.2	1
2014/4/6	2014	4	14	Q2	Sunday	96	5	18.675	6.9	18.65	1013.5	1.425	88	0	24.2	17.3	0
2014/4/7	2014	4	14	Q2	Monday	97	8	19.75	5.7	0.45	1012.95	1.1	88.5	0	22.9	17.2	0
2014/4/8	2014	4	14	Q2	Tuesday	98	3	21.2	5.5	2.625	1011.025	0.825	90.5	0	24.6	19.1	0
2014/4/9	2014	4	14	Q2	Wednesday	99	1	23.85	11.3	0	1009.875	1.075	80.75	5.55	30	18.7	0
2014/4/10	2014	4	14	Q2	Thursday	100	6	23.775	8.8	0	1010.85	1.75	78.25	1.45	28.4	19.6	0
2014/4/11	2014	4	14	Q2	Friday	101	7	23.6	10.2	0.025	1009.55	1.975	75	4.475	28.8	18.6	0
2014/4/12	2014	4	14	Q2	Saturday	102	4	24.825	10	0	1008.275	1.4	79.25	3.025	29.9	19.9	0
2014/4/13	2014	4	15	Q2	Sunday	103	9	27.025	12.4	0	1008.225	1.025	75.5	6.925	33.5	21.1	0
2014/4/14	2014	4	15	Q2	Monday	104	8	24.75	7.7	0.2	1010.225	1.5	80.25	0	29.7	22	0
2014/4/15	2014	4	15	Q2	Tuesday	105	10	23.1	7.3	0	1011.55	2.15	71.5	1.275	27	19.7	0
2014/4/16	2014	4	15	Q2	Wednesday	106	4	23.25	6.3	0	1009.3	1.975	78.25	0	26	19.7	0
2014/4/17	2014	4	15	Q2	Thursday	107	6	25.15	9.9	0	1007.925	1.575	77.25	3.525	30.6	20.7	0
2014/4/18	2014	4	15	Q2	Friday	108	2	25.15	12	0	1008	1.775	78.25	5.7	30.6	18.6	0
2014/4/19	2014	4	15	Q2	Saturday	109	3	25.1	10.9	0	1007.7	1.675	79.25	1.925	29.9	19	0
2014/4/20	2014	4	16	Q2	Sunday	110	9	25.425	8.8	0.125	1007.25	1.125	84	0	30.3	21.5	0
2014/4/21	2014	4	16	Q2	Monday	111	5	25.8	6.1	0	1007.9	2.225	81.75	0.6	29.2	23.1	0
2014/4/22	2014	4	16	Q2	Tuesday	112	4	24.275	5.4	0.225	1009.2	1.625	84.25	0.2	27	21.6	0
2014/4/23	2014	4	16	Q2	Wednesday	113	4	21.625	5.6	3.175	1008.375	1.525	92.5	0	25	19.4	0
2014/4/24	2014	4	16	Q2	Thursday	114	9	23.125	4.9	0.075	1007.175	1.75	89	0	25.9	21	0
2014/4/25	2014	4	16	Q2	Friday	115	11	24.625	6	0	1007.575	1.825	86.5	0	28.2	22.2	0
2014/4/26	2014	4	16	Q2	Saturday	116	4	22.875	6.5	35.35	1009	1.7	92.25	0	27.3	20.8	0
2014/4/27	2014	4	17	Q2	Sunday	117	6	23.675	10.3	0.2	1010.45	1.9	82	4.175	29.7	19.4	0
2014/4/28	2014	4	17	Q2	Monday	118	8	24.35	10.1	0	1010.75	2	63.5	8.225	30.2	20.1	0
2014/4/29	2014	4	17	Q2	Tuesday	119	5	23.775	10.5	2.3	1009.5	1.525	67.75	1.95	28.9	18.4	0
2014/4/30	2014	4	17	Q2	Wednesday	120	2	18.9	7.8	44.775	1009.05	1.6	94.5	0	25.1	17.3	0
2014/5/1	2014	5	17	Q2	Thursday	121	7	20.45	7.5	13.425	1009.55	1.325	88.5	0	24.7	17.2	1
2014/5/2	2014	5	17	Q2	Friday	122	2	24.025	9.2	0.4	1011.35	1.05	82.75	2.1	29.7	20.5	1
2014/5/3	2014	5	17	Q2	Saturday	123	3	25.775	12.4	0	1010.475	1.825	71.75	8.175	31.6	19.2	1
2014/5/4	2014	5	18	Q2	Sunday	124	6	23.275	7	11.775	1008.2	1.425	86.25	0	27.6	20.6	0
2014/5/5	2014	5	18	Q2	Monday	125	9	19.075	7	38.6	1011.95	2.6	88	0	24.1	17.1	0
2014/5/6	2014	5	18	Q2	Tuesday	126	12	19.025	4.4	6.525	1013.4	1	91	0	21.5	17.1	0
2014/5/7	2014	5	18	Q2	Wednesday	127	3	19.675	3.2	45.8	1010.425	0.85	96	0	21.5	18.3	0
2014/5/8	2014	5	18	Q2	Thursday	128	7	21.575	4.9	40.05	1007.35	1.325	95.25	0	24.5	19.6	0
2014/5/9	2014	5	18	Q2	Friday	129	4	21.875	3.3	23.925	1004.325	1.35	95.75	0	24	20.7	0
2014/5/10	2014	5	18	Q2	Saturday	130	9	23.75	6.6	1.775	1003.725	2.475	88.5	0.45	27.3	20.7	0
2014/5/11	2014	5	19	Q2	Sunday	131	6	24.35	5.6	25.6	1003.1	1.825	91.75	0	28.4	22.8	0
2014/5/12	2014	5	19	Q2	Monday	132	6	24.35	5.8	0	1004.9	1.325	91	0	27.6	21.8	0
2014/5/13	2014	5	19	Q2	Tuesday	133	4	26.925	9.7	10.275	1002.75	1.875	87.5	1.425	32.6	22.9	0
2014/5/14	2014	5	19	Q2	Wednesday	134	6	28.925	7.8	0.3	1000.5	2.475	80.5	4.9	33.2	25.4	0
2014/5/15	2014	5	19	Q2	Thursday	135	6	27.85	10	9.95	1000.825	1.825	85.25	3.9	33.3	23.3	0
2014/5/16	2014	5	19	Q2	Friday	136	6	26.375	7	20.775	1003.6	1.425	94.25	1.3	31.4	24.4	0
2014/5/17	2014	5	19	Q2	Saturday	137	1	25.825	10.5	26.05	1004.05	1.65	92.5	3.775	33.1	22.6	0
2014/5/18	2014	5	20	Q2	Sunday	138	5	24.725	10.2	16.675	1003.7	2	91	2.35	32.4	22.2	0
2014/5/19	2014	5	20	Q2	Monday	139	3	25.95	10	18.075	1005.15	1.075	88.75	2.2	32.3	22.3	0
2014/5/20	2014	5	20	Q2	Tuesday	140	6	26.45	9.5	21.85	1003.7	1.225	88.75	2.675	32.8	23.3	0
2014/5/21	2014	5	20	Q2	Wednesday	141	5	26.075	8.7	30.675	1002.475	1.725	90.5	0.65	30.8	22.1	0
2014/5/22	2014	5	20	Q2	Thursday	142	7	26.4	8.6	30.35	1000.95	2.225	89	0.175	30.4	21.8	0
2014/5/23	2014	5	20	Q2	Friday	143	5	23.675	6	131.9	1004.4	1.725	96.75	0	27.9	21.9	0
2014/5/24	2014	5	20	Q2	Saturday	144	6	26.75	10.9	2.85	1007.025	1.875	88	1.65	32.8	21.9	0
2014/5/25	2014	5	21	Q2	Sunday	145	3	28.55	11.6	17.4	1007.65	1.8	82.75	7.325	34.8	23.2	0
2014/5/26	2014	5	21	Q2	Monday	146	7	28.05	11.3	6	1006.175	1.325	84.5	5.625	34	22.7	0
2014/5/27	2014	5	21	Q2	Tuesday	147	6	28.9	11.9	0.075	1004.175	1.3	78.5	7.55	35.5	23.6	0
2014/5/28	2014	5	21	Q2	Wednesday	148	3	29.05	12.2	1.95	1003.325	1.675	77.5	8.525	35.6	23.4	0
2014/5/29	2014	5	21	Q2	Thursday	149	13	27.45	10.1	11.125	1002.75	1.525	89.25	4.5	34.5	24.4	0
2014/5/30	2014	5	21	Q2	Friday	150	3	27.775	9.3	12.05	1003.2	1.35	90.25	2.325	34	24.7	0
2014/5/31	2014	5	21	Q2	Saturday	151	5	30.05	11	0	1003.775	1.925	75.25	9.425	35.5	24.5	0
2014/6/1	2014	6	22	Q2	Sunday	152	9	30.7	11.8	0	1003.25	1.825	72	10.7	36.4	24.6	0
2014/6/2	2014	6	22	Q2	Monday	153	1	30.375	10.8	0	1001.325	1.925	72.5	8.325	35.6	24.8	1
2014/6/3	2014	6	22	Q2	Tuesday	154	10	27.225	8.9	36.475	1000.45	1.475	86	0.525	32.3	23.4	0
2014/6/4	2014	6	22	Q2	Wednesday	155	7	29.05	10.2	0	1000.25	1.375	79.75	6.9	34.4	24.2	0
2014/6/5	2014	6	22	Q2	Thursday	156	9	27.925	11.6	16.3	999.8	2.175	83.75	3.825	34.4	22.8	0
2014/6/6	2014	6	22	Q2	Friday	157	6	25.2	8.4	26.85	999.45	1.475	92.75	0	31.6	23.2	0
2014/6/7	2014	6	22	Q2	Saturday	158	4	26.75	7	3.6	998.85	1.1	89	0.975	31	24	0
2014/6/8	2014	6	23	Q2	Sunday	159	4	29.1	11.1	1.325	997.7	1.325	77.75	8.275	35.6	24.5	0
2014/6/9	2014	6	23	Q2	Monday	160	5	28.625	9.3	23.9	997.6	1.875	80.75	5.1	33.7	24.4	0
2014/6/10	2014	6	23	Q2	Tuesday	161	7	27.925	7.2	4.15	998.05	1.45	84.75	1.075	32.3	25.1	0
2014/6/11	2014	6	23	Q2	Wednesday	162	6	26.275	5.1	30.975	998.575	0.85	94.5	0	29.1	24	0
2014/6/12	2014	6	23	Q2	Thursday	163	10	27.95	10.8	0.5	998.7	1.075	78.5	5.1	34.1	23.3	0
2014/6/13	2014	6	23	Q2	Friday	164	8	29.025	13.6	0	999.225	1.45	65.75	9.9	35.5	21.9	0
2014/6/14	2014	6	23	Q2	Saturday	165	9	30.025	13.8	0	1000.125	1.775	59.5	10.65	36.4	22.6	0
2014/6/15	2014	6	24	Q2	Sunday	166	6	30.225	11.8	0	998.3	1.225	69.25	6.8	36	24.2	0
2014/6/16	2014	6	24	Q2	Monday	167	7	31.475	11.4	0	997.6	1.925	72	4.55	37.4	26	0
2014/6/17	2014	6	24	Q2	Tuesday	168	5	29.05	9.8	9.45	1000.425	1.875	82.5	2.5	35.1	25.3	0
2014/6/18	2014	6	24	Q2	Wednesday	169	5	28.125	9.8	26.95	1000.6	1.6	87	4.4	34.7	24.9	0
2014/6/19	2014	6	24	Q2	Thursday	170	1	28.15	9.4	11.375	999.2	1.825	88.75	2.375	34.4	25	0
2014/6/20	2014	6	24	Q2	Friday	171	9	27.75	9.3	39.2	998.525	1.725	91	0.575	34.3	25	0
2014/6/21	2014	6	24	Q2	Saturday	172	4	27.375	7.4	19.975	999.2	1.55	91.25	0.525	32	24.6	0
2014/6/22	2014	6	25	Q2	Sunday	173	4	27	7	15.3	1000.125	1.35	93	1.35	32.1	25.1	0
2014/6/23	2014	6	25	Q2	Monday	174	5	26.8	8.5	13.05	1000.275	1.525	92.5	2.725	32.3	23.8	0
2014/6/24	2014	6	25	Q2	Tuesday	175	8	27.675	8	22.675	1000.225	1.675	87.5	4.85	32.5	24.5	0
2014/6/25	2014	6	25	Q2	Wednesday	176	3	27.5	6.5	9.35	1001.5	1.425	91.5	1.725	31.2	24.7	0
2014/6/26	2014	6	25	Q2	Thursday	177	8	30.05	10.4	1.35	1002.2	1.875	79.5	8.7	35.5	25.1	0
2014/6/27	2014	6	25	Q2	Friday	178	7	30.425	11.7	0	1001.775	1.775	76.75	9.225	36.7	25	0
2014/6/28	2014	6	25	Q2	Saturday	179	6	30.825	10.9	0	1000.35	1.5	73.75	8.2	36.3	25.4	0
2014/6/29	2014	6	26	Q2	Sunday	180	6	30.35	10	3.075	1000.9	1.8	75	8	36	26	0
2014/6/30	2014	6	26	Q2	Monday	181	7	29.825	10.2	0.3	1003.55	2.575	75.75	7.975	35.1	24.9	0
2014/7/1	2014	7	26	Q3	Tuesday	182	7	28.925	8.5	10.4	1005.025	1.65	83.75	5.85	33.1	24.6	0
2014/7/2	2014	7	26	Q3	Wednesday	183	4	29.45	10.1	0.675	1003.05	1.6	81.5	7.45	35.3	25.2	0
2014/7/3	2014	7	26	Q3	Thursday	184	13	30.3	9.4	0	1000.45	1.675	77	7.15	34.6	25.2	0
2014/7/4	2014	7	26	Q3	Friday	185	5	31.15	11.5	0	999.825	1.775	68.75	10.025	36.4	24.9	0
2014/7/5	2014	7	26	Q3	Saturday	186	1	30.75	12.1	0	1000.325	1.575	71.75	9.65	37	24.9	0
2014/7/6	2014	7	27	Q3	Sunday	187	5	30.95	11.7	0.85	1000.4	1.65	72.75	7.875	37.3	25.6	0
2014/7/7	2014	7	27	Q3	Monday	188	9	29.7	11.3	2.2	998.375	1.375	80.5	5.675	36.6	25.3	0
2014/7/8	2014	7	27	Q3	Tuesday	189	8	28.975	11.5	24.075	996.8	1.3	84	3.2	36.2	24.7	0
2014/7/9	2014	7	27	Q3	Wednesday	190	14	29.8	12.8	0.7	998.325	1.025	76.5	10.5	36.6	23.8	0
2014/7/10	2014	7	27	Q3	Thursday	191	12	30.575	11.1	22.125	999.825	1.225	77.25	6.85	36.6	25.5	0
2014/7/11	2014	7	27	Q3	Friday	192	9	28.1	7.1	17	1001.375	1.4	89.5	3.675	32.9	25.8	0
2014/7/12	2014	7	27	Q3	Saturday	193	10	28.325	9.2	18.4	1002.825	1.275	89.5	6.225	33.5	24.3	0
2014/7/13	2014	7	28	Q3	Sunday	194	8	29.675	10.3	2.725	1004.25	1.35	83	7.75	35.4	25.1	1
2014/7/14	2014	7	28	Q3	Monday	195	11	30.225	10.3	0.075	1005.3	1.85	77.25	9.125	35.8	25.5	1
2014/7/15	2014	7	28	Q3	Tuesday	196	5	30.125	10.1	1.3	1005.85	1.975	77.25	7.3	35.5	25.4	1
2014/7/16	2014	7	28	Q3	Wednesday	197	8	29.725	11	0	1004.375	1.725	75.5	9.25	35.4	24.4	1
2014/7/17	2014	7	28	Q3	Thursday	198	3	30.025	12.3	0	1001.775	1.725	72	8.25	35.9	23.6	1
2014/7/18	2014	7	28	Q3	Friday	199	7	28.425	7.5	11.675	1000.775	3.125	75.5	3.9	32.6	25.1	1
2014/7/19	2014	7	28	Q3	Saturday	200	5	28.85	8.3	13.8	1003.125	2.675	80.25	6.525	33.3	25	1
2014/7/20	2014	7	29	Q3	Sunday	201	6	29.325	10.9	4.05	1004.55	1.3	79	8.35	35.3	24.4	1
2014/7/21	2014	7	29	Q3	Monday	202	8	28.1	8.6	5.175	1002.25	1.1	87.25	2.575	33.3	24.7	1
2014/7/22	2014	7	29	Q3	Tuesday	203	8	30.05	13.7	0	999.175	1.125	76.5	9.7	37.7	24	1
2014/7/23	2014	7	29	Q3	Wednesday	204	4	31.775	13	0	995.325	1.7	70.25	10.275	37.9	24.9	1
2014/7/24	2014	7	29	Q3	Thursday	205	6	30.5	13.2	4.925	996.3	2.475	71.5	7.875	36.6	23.4	1
2014/7/25	2014	7	29	Q3	Friday	206	9	27.225	10.3	14.475	1001.85	1.225	86.25	2.125	33.9	23.6	1
2014/7/26	2014	7	29	Q3	Saturday	207	6	28.325	10.1	0.6	1005.325	1.8	82.75	5.75	34	23.9	1
2014/7/27	2014	7	30	Q3	Sunday	208	4	28.25	11.5	4.325	1005.475	1.525	81.75	8.325	35.2	23.7	1
2014/7/28	2014	7	30	Q3	Monday	209	8	29.45	11.9	0	1002.95	1.225	73.75	10.7	35.5	23.6	1
2014/7/29	2014	7	30	Q3	Tuesday	210	9	29.85	13.1	0	1001.525	1.25	72.5	9.875	36.3	23.2	1
2014/7/30	2014	7	30	Q3	Wednesday	211	5	30.85	11.4	0	1001.525	1.225	71	8.075	36.7	25.3	1
2014/7/31	2014	7	30	Q3	Thursday	212	6	31.8	12.4	0	999.05	1.475	69	8.925	37.7	25.3	1
2014/8/1	2014	8	30	Q3	Friday	213	4	31.5	12.6	0.125	996.925	1.95	69.25	7.9	38.3	25.7	1
2014/8/2	2014	8	30	Q3	Saturday	214	9	29.6	12.7	3.475	997.675	1.85	71.5	8.725	36.6	23.9	1
2014/8/3	2014	8	31	Q3	Sunday	215	3	29.25	12.7	8.675	998	1.325	77.5	8.375	36.2	23.5	1
2014/8/4	2014	8	31	Q3	Monday	216	5	29.9	9.7	1.575	998.375	1.625	78.25	5.625	35.6	25.9	1
2014/8/5	2014	8	31	Q3	Tuesday	217	7	30.04	11.4	0.66	999.32	1.44	76	8.92	36.2	24.8	1
2014/8/6	2014	8	31	Q3	Wednesday	218	4	29.325	9.8	6.425	999.625	1.825	82.25	6.45	35.4	25.6	1
2014/8/7	2014	8	31	Q3	Thursday	219	8	28.95	9	7.825	999.275	1.05	84.5	3.125	34.5	25.5	1
2014/8/8	2014	8	31	Q3	Friday	220	9	29.725	11.5	7.725	998.925	1.475	76.75	8.05	36	24.5	1
2014/8/9	2014	8	31	Q3	Saturday	221	4	30.65	9.9	0.775	1000.05	1.9	72.5	8.825	35.6	25.7	1
2014/8/10	2014	8	32	Q3	Sunday	222	6	30.325	10.3	0	1000.225	1.875	74.75	6.7	35.9	25.6	1
2014/8/11	2014	8	32	Q3	Monday	223	6	30.075	9.8	5.3	999.1	1.65	77.5	5.1	35.8	26	1
2014/8/12	2014	8	32	Q3	Tuesday	224	4	29.175	10.4	4.5	997.775	2.1	80.5	3.65	35.8	25.4	1
2014/8/13	2014	8	32	Q3	Wednesday	225	4	25.475	8.1	58.8	999.325	1.625	95.5	0.175	31.3	23.2	1
2014/8/14	2014	8	32	Q3	Thursday	226	9	27.15	9.2	54.175	1003.475	1.6	91	0.525	33.3	24.1	1
2014/8/15	2014	8	32	Q3	Friday	227	2	28.6	10.8	0.025	1005.8	1.725	82.5	8.825	35	24.2	1
2014/8/16	2014	8	32	Q3	Saturday	228	5	28.025	10.6	5.625	1004.85	1.775	82.75	7.625	34.3	23.7	1
2014/8/17	2014	8	33	Q3	Sunday	229	6	28.8	11.6	0.3	1003.225	1.325	79.25	10.1	35.3	23.7	1
2014/8/18	2014	8	33	Q3	Monday	230	5	30.05	10.4	0	1003.975	1.65	73.5	9.725	35.2	24.8	1
2014/8/19	2014	8	33	Q3	Tuesday	231	4	27	10.3	26.025	1004.3	1.65	87.75	1.9	33.8	23.5	1
2014/8/20	2014	8	33	Q3	Wednesday	232	7	24.35	3	61.925	1006.25	1.25	96	0	26.3	23.3	1
2014/8/21	2014	8	33	Q3	Thursday	233	2	26.62	10.5	5.32	1007.16	1.34	86.8	6.14	32.8	22.3	1
2014/8/22	2014	8	33	Q3	Friday	234	10	27.75	10.9	0.15	1006.65	1.225	83.25	7.625	34	23.1	1
2014/8/23	2014	8	33	Q3	Saturday	235	6	28.05	10.4	1.05	1005.775	1.375	83	7	34.6	24.2	1
2014/8/24	2014	8	34	Q3	Sunday	236	4	29.2	10	0	1005.55	1.425	77.5	8.35	34.7	24.7	1
2014/8/25	2014	8	34	Q3	Monday	237	8	29.35	12.2	0	1006.225	1.35	74	10.825	35.7	23.5	1
2014/8/26	2014	8	34	Q3	Tuesday	238	3	29.65	11.8	0	1006.875	1.5	75.25	10.025	35.6	23.8	1
2014/8/27	2014	8	34	Q3	Wednesday	239	5	29.825	12	0.15	1006.95	2.2	71.75	10.575	35.3	23.3	1
2014/8/28	2014	8	34	Q3	Thursday	240	7	29.175	10.7	1.65	1008.35	2.05	74.75	10.05	34.3	23.6	1
2014/8/29	2014	8	34	Q3	Friday	241	1	29.425	11.9	0.025	1008.95	1.25	74.5	10.975	35.4	23.5	1
2014/8/30	2014	8	34	Q3	Saturday	242	1	29.8	12.2	0	1007.625	1.45	72	9.55	36	23.8	1
2014/8/31	2014	8	35	Q3	Sunday	243	4	27.95	10.7	9.7	1006.35	1.575	80.75	5.95	34.5	23.8	1
2014/9/1	2014	9	35	Q3	Monday	244	3	28.4250001	12.3	0.025	1006.800002	1.41250001	79.25	8.35	35.2	22.9	0
2014/9/2	2014	9	35	Q3	Tuesday	245	5	29.16249981	11.8	0	1007.225003	1.237500012	76.5	9.225	35.1	23.3	0
2014/9/3	2014	9	35	Q3	Wednesday	246	4	29.36250024	12.6	3.5	1005.687502	1.575000001	74.5	9.55	36.2	23.6	0
2014/9/4	2014	9	35	Q3	Thursday	247	5	29.2625	13.4	0.05	1003.612503	1.587500009	70.25	10.975	35.9	22.5	0
2014/9/5	2014	9	35	Q3	Friday	248	6	27.1999999	9.1	11.74999951	1003.949998	1.512500015	85.25	2.725	33.4	24.3	0
2014/9/6	2014	9	35	Q3	Saturday	249	3	28.57500014	12.7	0.0125	1004.325006	1.474999982	75.75	10.275	35.1	22.4	0
2014/9/7	2014	9	36	Q3	Sunday	250	9	29.59999995	11.9	0	1004.1375	1.812500006	75.75	9.125	36	24.1	0
2014/9/8	2014	9	36	Q3	Monday	251	9	28.0125	8.8	7.449999917	1003.524997	1.87499997	83.5	3.6	33.5	24.7	1
2014/9/9	2014	9	36	Q3	Tuesday	252	4	28.42499986	9.6	8.200000024	1004.100003	1.650000003	83.5	5.65	33.9	24.3	0
2014/9/10	2014	9	36	Q3	Wednesday	253	8	29.4250001	10.8	0.025	1004.324998	1.412500003	79.75	9.075	35.3	24.5	0
2014/9/11	2014	9	36	Q3	Thursday	254	5	29.3249999	10.4	0	1004.3875	1.25	79.75	7.775	35.1	24.7	0
2014/9/12	2014	9	36	Q3	Friday	255	10	28.79999986	10.8	0.574999994	1003.300005	1.862500027	80.25	5.6	35.1	24.3	0
2014/9/13	2014	9	36	Q3	Saturday	256	5	28.5500001	9.8	2.500000039	1002.649997	1.349999997	82.75	3.625	34.5	24.7	0
2014/9/14	2014	9	37	Q3	Sunday	257	2	28.90000005	11.5	0.749999996	1002.774997	1.287500003	82.5	7.65	35.3	23.8	0
2014/9/15	2014	9	37	Q3	Monday	258	10	30.04999986	10.8	2.975000072	999.6000031	2.2625	74	8.9	35.1	24.3	0
2014/9/16	2014	9	37	Q3	Tuesday	259	7	26.83749995	6.7	21.92500069	1000.375008	3.474999994	87.25	0.5	31.5	24.8	0
2014/9/17	2014	9	37	Q3	Wednesday	260	4	27.65000005	7.1	16.05000021	1007	2.249999985	87	5.625	31.5	24.4	0
2014/9/18	2014	9	37	Q3	Thursday	261	11	28.82500014	11.4	0.025	1008.850003	1.2625	80	9.875	34.8	23.4	0
2014/9/19	2014	9	37	Q3	Friday	262	9	29.4250001	12.6	0	1004.050002	1.587500009	77.625	10	35.7	23.1	0
2014/9/20	2014	9	37	Q3	Saturday	263	6	26.90000005	7.4	0	1002.199998	3.049999976	68.75	7.575	31.3	23.9	0
2014/9/21	2014	9	38	Q3	Sunday	264	5	26.03749981	7.2	0	1002.875	2.5	64.25	1.825	30.4	23.2	0
2014/9/22	2014	9	38	Q3	Monday	265	2	26.84999995	10.9	0	1004.274997	1.975000012	65	8.975	31.9	21	0
2014/9/23	2014	9	38	Q3	Tuesday	266	7	26.79999986	10.8	0	1005.349995	1.700000009	68.75	7.75	32.6	21.8	0
2014/9/24	2014	9	38	Q3	Wednesday	267	7	27.35000019	11.9	0.025	1007.424994	1.437500021	72.75	8.525	33.2	21.3	0
2014/9/25	2014	9	38	Q3	Thursday	268	6	27.6999999	13.6	0	1008.462495	1.187499999	75	7.85	34.3	20.7	0
2014/9/26	2014	9	38	Q3	Friday	269	6	28.375	11.3	0	1008.5	1.287500003	75	8.625	34.3	23	0
2014/9/27	2014	9	38	Q3	Saturday	270	3	28.625	11	0.324999994	1009.124992	1.287500003	76.75	7.3	34.2	23.2	0
2014/9/28	2014	9	39	Q3	Sunday	271	5	28.87499976	11.8	0	1008.325006	1.224999997	74	9.35	35.2	23.4	0
2014/9/29	2014	9	39	Q3	Monday	272	8	29.10000019	13.1	0	1007.725003	1.162500003	74.75	9.3	35.5	22.4	0
2014/9/30	2014	9	39	Q3	Tuesday	273	3	29.2	13.4	0.1125	1007.7	1.2	75.5	7.575	36.5	23.1	0
2014/10/1	2014	10	39	Q4	Wednesday	274	4	28.425	10.3	1.075	1008.725	1.575	73	6.975	33.5	23.2	1
2014/10/2	2014	10	39	Q4	Thursday	275	4	28.025	12.8	0	1007.125	1.15	78.5	8.075	34.6	21.8	1
2014/10/3	2014	10	39	Q4	Friday	276	4	27.925	11.5	16.45	1005.975	1.45	77.75	6.275	34.2	22.7	1
2014/10/4	2014	10	39	Q4	Saturday	277	6	27.2	12	0	1007.225	1.15	74.5	8.475	33.6	21.6	1
2014/10/5	2014	10	40	Q4	Sunday	278	6	25.775	13.3	0	1009.9	2.15	60.75	10.525	32.1	18.8	1
2014/10/6	2014	10	40	Q4	Monday	279	3	25.6	13.4	0	1012.325	2.225	52.25	10.5	31.8	18.4	1
2014/10/7	2014	10	40	Q4	Tuesday	280	4	24.475	13.3	0	1011.675	1.9	55	10.1	30.6	17.3	1
2014/10/8	2014	10	40	Q4	Wednesday	281	2	23.175	14.9	0	1010.2	1.65	65	9.425	30	15.1	0
2014/10/9	2014	10	40	Q4	Thursday	282	4	24.65	14.5	0	1008.025	1.725	60	9.85	31	16.5	0
2014/10/10	2014	10	40	Q4	Friday	283	8	24.475	15.3	0	1007.5	1.775	64.25	6.975	31.5	16.2	0
2014/10/11	2014	10	40	Q4	Saturday	284	9	26.2	13.6	0	1008.025	2.15	59.5	9.45	32.7	19.1	0
2014/10/12	2014	10	41	Q4	Sunday	285	4	25.75	12.7	0	1010.725	2.325	58.75	10.175	32.1	19.4	0
2014/10/13	2014	10	41	Q4	Monday	286	6	24	14.1	0	1013.875	2.675	53.75	9.75	29.7	15.6	0
2014/10/14	2014	10	41	Q4	Tuesday	287	4	23.025	11.5	0	1015.25	2.3	55.25	8.65	28.8	17.3	0
2014/10/15	2014	10	41	Q4	Wednesday	288	9	22.25	15.6	0	1014.325	1.475	64	9.025	29.5	13.9	0
2014/10/16	2014	10	41	Q4	Thursday	289	1	23.075	15.8	0	1014.175	1.425	73.25	8.1	30.7	14.9	0
2014/10/17	2014	10	41	Q4	Friday	290	3	23.25	14	0	1014	1.075	73.5	8.9	29.9	15.9	0
2014/10/18	2014	10	41	Q4	Saturday	291	5	23.575	14.6	0	1012.775	1.2	74.75	8.925	31	16.4	0
2014/10/19	2014	10	42	Q4	Sunday	292	3	24.275	13.7	0	1012.275	1.325	74.75	8.75	31.3	17.6	0
2014/10/20	2014	10	42	Q4	Monday	293	5	25.1	14.3	0	1011.35	1.475	77.25	8.275	31.9	17.6	0
2014/10/21	2014	10	42	Q4	Tuesday	294	5	26.85	11.8	0	1011.775	1.15	75	6.55	32.7	20.9	0
2014/10/22	2014	10	42	Q4	Wednesday	295	11	25.725	8	0	1012.875	3.175	61	7.4	30.7	22.7	0
2014/10/23	2014	10	42	Q4	Thursday	296	7	23.65	6.1	0	1013.35	1.6	62.75	0.5	27.3	21.2	0
2014/10/24	2014	10	42	Q4	Friday	297	8	23.225	9	0	1012.75	1.1	78	1.325	28.4	19.4	0
2014/10/25	2014	10	42	Q4	Saturday	298	5	23.625	12.9	0	1013.25	1.1	81.25	3.525	29.9	17	0
2014/10/26	2014	10	43	Q4	Sunday	299	4	24.25	9.5	0.175	1013.575	1.075	85	0.3	30.1	20.6	0
2014/10/27	2014	10	43	Q4	Monday	300	8	25.925	13	0.025	1012.575	1.55	73.75	7.925	33.3	20.3	0
2014/10/28	2014	10	43	Q4	Tuesday	301	5	25.2	12	0	1013.025	1.275	70	7.6	30.7	18.7	0
2014/10/29	2014	10	43	Q4	Wednesday	302	13	25.575	12.5	0	1012.95	1.65	72.5	5.95	31.8	19.3	0
2014/10/30	2014	10	43	Q4	Thursday	303	9	25.2	12.7	0	1012.025	1.125	75.75	6.375	31.5	18.8	0
2014/10/31	2014	10	43	Q4	Friday	304	3	25.275	11.9	0	1010.425	1.05	77.75	6.675	31.3	19.4	0
2014/11/1	2014	11	43	Q4	Saturday	305	8	25.5	13.1	0	1009.175	0.975	79.5	7	32.3	19.2	0
2014/11/2	2014	11	44	Q4	Sunday	306	4	23.475	6.5	0	1012.775	2.825	70.5	2.75	27.3	20.8	0
2014/11/3	2014	11	44	Q4	Monday	307	7	20.625	8.3	0	1015.15	2.175	54.75	2.275	25.7	17.4	0
2014/11/4	2014	11	44	Q4	Tuesday	308	4	20.8	8.2	0	1014.325	1.4	62.25	0.275	24.3	16.1	0
2014/11/5	2014	11	44	Q4	Wednesday	309	3	22.425	8.4	0	1013.75	1.2	76.25	0.625	26.8	18.4	0
2014/11/6	2014	11	44	Q4	Thursday	310	7	20.625	6.3	13.25	1014.325	1.925	89	0	24.5	18.2	0
2014/11/7	2014	11	44	Q4	Friday	311	5	18.15	5	1.9	1014.725	2.025	91	0	21.4	16.4	0
2014/11/8	2014	11	44	Q4	Saturday	312	3	17.675	4.9	17.7	1016.075	2.3	90.75	0.2	20.5	15.6	0
2014/11/9	2014	11	45	Q4	Sunday	313	4	19.25	5.4	0.025	1015.975	2.025	77	0.175	22.7	17.3	0
2014/11/10	2014	11	45	Q4	Monday	314	3	18.475	6.3	0.55	1014.725	2.15	89.25	0.15	22.7	16.4	0
2014/11/11	2014	11	45	Q4	Tuesday	315	7	19.175	5	2.35	1014.025	1.675	92.5	0	22.2	17.2	0
2014/11/12	2014	11	45	Q4	Wednesday	316	6	18.85	4.5	3.975	1015.375	2.325	84.75	0	21.2	16.7	0
2014/11/13	2014	11	45	Q4	Thursday	317	6	18.4	6.6	0	1018.025	2.325	68.75	1.075	22.4	15.8	0
2014/11/14	2014	11	45	Q4	Friday	318	4	18.75	9.1	0	1017.325	1.75	67.5	5.05	23.9	14.8	0
2014/11/15	2014	11	45	Q4	Saturday	319	0	20.575	13.9	0	1016.625	1.55	73.75	8.15	27.2	13.3	0
2014/11/16	2014	11	46	Q4	Sunday	320	3	21.275	13.4	0	1015.225	1.9	70.75	9	27.6	14.2	0
2014/11/17	2014	11	46	Q4	Monday	321	9	18.85	9.3	0	1017.525	3.175	62.5	8.65	24.7	15.4	0
2014/11/18	2014	11	46	Q4	Tuesday	322	9	18.45	9.6	0	1019.425	2.5	61.75	7.675	24	14.4	0
2014/11/19	2014	11	46	Q4	Wednesday	323	3	17.575	14.2	0	1018.05	1.55	68.5	7.3	24.2	10	0
2014/11/20	2014	11	46	Q4	Thursday	324	9	18	16	0	1015.25	1.225	75.25	8.225	25.8	9.8	0
2014/11/21	2014	11	46	Q4	Friday	325	6	19.425	15.5	0	1013.75	1.175	79.5	7.125	27.4	11.9	0
2014/11/22	2014	11	46	Q4	Saturday	326	10	21.125	15.9	0	1012.7	1.325	77.75	8.525	28.5	12.6	0
2014/11/23	2014	11	47	Q4	Sunday	327	10	22.05	13.7	0	1012.975	1.4	79.25	8.2	28.9	15.2	0
2014/11/24	2014	11	47	Q4	Monday	328	3	22.475	13.7	0	1011.825	1.275	81	7.5	29.4	15.7	0
2014/11/25	2014	11	47	Q4	Tuesday	329	2	22.075	11.9	0	1010.275	1.475	83	5.425	28.8	16.9	0
2014/11/26	2014	11	47	Q4	Wednesday	330	8	20.95	12.4	0	1010.3	1.525	79.25	3.925	26.9	14.5	0
2014/11/27	2014	11	47	Q4	Thursday	331	4	22.8	13.5	0	1011	1.625	79.25	8.4	29	15.5	0
2014/11/28	2014	11	47	Q4	Friday	332	4	23.05	9.5	0.55	1011.125	1.075	85	2.325	28.1	18.6	0
2014/11/29	2014	11	47	Q4	Saturday	333	4	24.35	9.2	0.5	1009.45	1.475	85.5	2.05	29.2	20	0
2014/11/30	2014	11	48	Q4	Sunday	334	4	24.75	7.6	0.55	1009.1	0.95	87.5	2.675	29.2	21.6	0
2014/12/1	2014	12	48	Q4	Monday	335	7	17.7	10.5	0.25	1014.875	3.55	65.25	0	25.5	15	0
2014/12/2	2014	12	48	Q4	Tuesday	336	2	13.375	6.3	2.825	1017.425	2.525	76.75	0	16.9	10.6	0
2014/12/3	2014	12	48	Q4	Wednesday	337	5	14.25	5.3	7.525	1014.95	1.7	94.5	0	17.3	12	0
2014/12/4	2014	12	48	Q4	Thursday	338	2	12.725	7.1	9.025	1019.8	3.8	71.5	0.65	16.3	9.2	0
2014/12/5	2014	12	48	Q4	Friday	339	2	13.525	10.4	0.025	1019.85	2.025	48	4.2	19.2	8.8	0
2014/12/6	2014	12	48	Q4	Saturday	340	3	14.575	13.6	0	1017.3	1.525	60.25	2.9	20	6.4	0
2014/12/7	2014	12	49	Q4	Sunday	341	2	13	6.1	2.55	1017.5	2.3	87.75	0	17.4	11.3	0
2014/12/8	2014	12	49	Q4	Monday	342	4	14.675	9.3	3.45	1018.25	2.025	76	4.225	20.4	11.1	0
2014/12/9	2014	12	49	Q4	Tuesday	343	5	17.175	12.1	0	1018.275	1.45	67.5	8.175	24	11.9	0
2014/12/10	2014	12	49	Q4	Wednesday	344	2	18.175	12.6	0	1016.7	2	67.5	6.9	23.8	11.2	0
2014/12/11	2014	12	49	Q4	Thursday	345	5	14.95	8.7	0	1018.3	3.7	62	4.325	20.3	11.6	0
2014/12/12	2014	12	49	Q4	Friday	346	6	12.425	8.3	0	1022.9	3.725	49	7.5	17.5	9.2	0
2014/12/13	2014	12	49	Q4	Saturday	347	1	11.275	10.6	0	1023.35	2.475	42	8.75	17.7	7.1	0
2014/12/14	2014	12	50	Q4	Sunday	348	1	11.725	17.7	0	1020.475	1.65	58.75	8.9	20.1	2.4	0
2014/12/15	2014	12	50	Q4	Monday	349	6	15.1	16.4	0	1017.95	1.325	66.5	1.775	22.3	5.9	0
2014/12/16	2014	12	50	Q4	Tuesday	350	0	14.625	8.4	0	1023.325	4.1	43	7.225	18.2	9.8	0
2014/12/17	2014	12	50	Q4	Wednesday	351	0	11.325	10.6	0	1025.225	3.025	27.75	9.175	16.9	6.3	0
2014/12/18	2014	12	50	Q4	Thursday	352	4	10.975	15.3	0	1023.85	1.65	40.75	3.275	16.9	1.6	0
2014/12/19	2014	12	50	Q4	Friday	353	9	10.95	6.7	1.525	1021.675	1.425	79.25	0	14.3	7.6	0
2014/12/20	2014	12	50	Q4	Saturday	354	4	10.475	19.4	0	1018.125	1.7	70.25	9.35	20.3	0.9	0
2014/12/21	2014	12	51	Q4	Sunday	355	4	12.875	17.2	0	1020.875	2.95	56	8.8	20	2.8	0
2014/12/22	2014	12	51	Q4	Monday	356	8	10.5	13.1	0	1021.9	2.2	44.5	8.75	17.6	4.5	0
2014/12/23	2014	12	51	Q4	Tuesday	357	3	11.575	12.9	0.125	1019.025	1.375	63	0	15.5	2.6	0
2014/12/24	2014	12	51	Q4	Wednesday	358	4	14.975	13.6	0.225	1018.7	1.3	77.5	4.8	23.3	9.7	0
2014/12/25	2014	12	51	Q4	Thursday	359	2	16.725	12.6	0.225	1016.975	1.375	79	0.175	23.2	10.6	0
2014/12/26	2014	12	51	Q4	Friday	360	1	15.95	7.4	2.1	1017.475	1.65	76.75	0.825	20.6	13.2	0
2014/12/27	2014	12	51	Q4	Saturday	361	4	13.15	4.9	11.425	1019.025	2.275	96.25	0	16.4	11.5	0
2014/12/28	2014	12	52	Q4	Sunday	362	2	11.775	8.4	3.725	1020.725	2.65	82.25	4.425	16.3	7.9	0
2014/12/29	2014	12	52	Q4	Monday	363	0	10.7	18	0	1018.15	1.875	70.75	9.15	19.8	1.8	0
2014/12/30	2014	12	52	Q4	Tuesday	364	0	10.825	20.8	0	1016.3	1.275	72	9.125	21.6	0.8	0
2014/12/31	2014	12	52	Q4	Wednesday	365	2	12.65	22.1	0	1018.275	1.45	67.5	9.2	23.7	1.6	0
2015/1/1	2015	1	52	Q1	Thursday	366	3	13	11	0	1016.4	3.03	54	9.175	20.4	9.4	1
2015/1/2	2015	1	52	Q1	Friday	367	5	11.6	14.3	0	1016.5	2.2	54	8.75	20.3	6	1
2015/1/3	2015	1	52	Q1	Saturday	368	4	11.4	14.8	0	1013.8	1.68	77	8.4	21.3	6.5	1
2015/1/4	2015	1	1	Q1	Sunday	369	4	13.6	14.5	0	1008.6	1.62	80	6.025	22.1	7.6	0
2015/1/5	2015	1	1	Q1	Monday	370	5	18.5	6.6	0	1005.6	1.17	82	0	22.5	15.9	0
2015/1/6	2015	1	1	Q1	Tuesday	371	2	19.8	6.8	0.4	1006.4	1.58	87	2.75	24.7	17.9	0
2015/1/7	2015	1	1	Q1	Wednesday	372	4	14	7	0	1012.2	4.98	74	0	19.5	12.5	0
2015/1/8	2015	1	1	Q1	Thursday	373	2	11.6	10.7	0	1017.5	2.96	64	9.175	18.3	7.6	0
2015/1/9	2015	1	1	Q1	Friday	374	9	11.7	9.3	0	1017.1	2.22	66	4	17.5	8.2	0
2015/1/10	2015	1	1	Q1	Saturday	375	2	13.8	10.4	0	1015.2	2.96	55	5.325	20	9.6	0
2015/1/11	2015	1	2	Q1	Sunday	376	2	11.7	7.2	1.4	1015	2.97	76	0.525	16.4	9.2	0
2015/1/12	2015	1	2	Q1	Monday	377	5	10.2	2.4	36	1014.7	3.25	93	0	12	9.6	0
2015/1/13	2015	1	2	Q1	Tuesday	378	2	11.2	5.5	17.8	1013.4	4.24	85	1.15	14.9	9.4	0
2015/1/14	2015	1	2	Q1	Wednesday	379	7	11.4	10.6	0	1014.7	3.26	72	9.375	18.4	7.8	0
2015/1/15	2015	1	2	Q1	Thursday	380	4	10.3	14	0	1015	2.51	74	9.45	18.9	4.9	0
2015/1/16	2015	1	2	Q1	Friday	381	2	12.1	14.9	0	1014.5	2.58	72	8.825	21.6	6.7	0
2015/1/17	2015	1	2	Q1	Saturday	382	5	12.8	10.9	0	1016	2.47	66	9.15	20.3	9.4	0
2015/1/18	2015	1	3	Q1	Sunday	383	2	12.1	13.6	0	1015.7	2.89	67	8.675	20.1	6.5	0
2015/1/19	2015	1	3	Q1	Monday	384	6	12.6	13.2	0	1014.5	2.46	52	8.85	21	7.8	0
2015/1/20	2015	1	3	Q1	Tuesday	385	3	11.7	15.4	0	1012.3	1.69	77	8.6	21.5	6.1	0
2015/1/21	2015	1	3	Q1	Wednesday	386	3	14.9	12.3	0	1012.5	2.45	72	8.25	23.1	10.8	0
2015/1/22	2015	1	3	Q1	Thursday	387	0	13.1	14.6	0	1013.2	1.95	64	9.4	22.6	8	0
2015/1/23	2015	1	3	Q1	Friday	388	6	11.9	15.7	0	1011.8	2.5	72	9.075	21.8	6.1	0
2015/1/24	2015	1	3	Q1	Saturday	389	2	14.4	11.2	0.3	1010.5	1.73	82	1.65	20.6	9.4	0
2015/1/25	2015	1	4	Q1	Sunday	390	5	18	7.5	0	1010	1.35	82	1.975	23.3	15.8	0
2015/1/26	2015	1	4	Q1	Monday	391	2	17.7	9	0	1009.9	1.36	85	3.825	23.6	14.6	0
2015/1/27	2015	1	4	Q1	Tuesday	392	4	17	8.8	0	1009.1	1.26	85	1.95	22.7	13.9	0
2015/1/28	2015	1	4	Q1	Wednesday	393	3	17.3	6.3	0	1009.3	1.82	76	0.75	20.6	14.3	0
2015/1/29	2015	1	4	Q1	Thursday	394	3	16.6	8.6	0	1010.8	1.76	72	2.425	22.3	13.7	0
2015/1/30	2015	1	4	Q1	Friday	395	3	13.1	7.7	0	1014	4.21	69	3.175	18.1	10.4	0
2015/1/31	2015	1	4	Q1	Saturday	396	2	11.6	8.1	0	1017.8	3.44	68	0	16.1	8	0
2015/2/1	2015	2	5	Q1	Sunday	397	6	12.6	7.5	0	1018.4	2.65	69	3.275	17.8	10.3	1
2015/2/2	2015	2	5	Q1	Monday	398	2	13.3	14.2	0	1017.2	2.23	72	9.05	22.1	7.9	1
2015/2/3	2015	2	5	Q1	Tuesday	399	0	15.7	9.9	0	1016.4	1.92	76	1.075	21.6	11.7	1
2015/2/4	2015	2	5	Q1	Wednesday	400	4	12.4	4.4	0	1015.9	4.81	72	0	15.8	11.4	1
2015/2/5	2015	2	5	Q1	Thursday	401	3	10.9	5.9	0	1017.9	4.22	59	1.55	14.9	9	1
2015/2/6	2015	2	5	Q1	Friday	402	1	10.1	7.1	0.2	1016.7	1.86	65	2.475	14	6.9	1
2015/2/7	2015	2	5	Q1	Saturday	403	1	12.6	6.9	0	1013.7	2	68	0.075	17	10.1	1
2015/2/8	2015	2	6	Q1	Sunday	404	2	12.6	8.6	0	1015.7	3.64	49	8.5	18.6	10	1
2015/2/9	2015	2	6	Q1	Monday	405	4	11.6	13.4	0	1016.7	1.98	60	6.55	18.8	5.4	1
2015/2/10	2015	2	6	Q1	Tuesday	406	1	11.8	11.5	0	1013.4	1.43	70	7.45	18.5	7	1
2015/2/11	2015	2	6	Q1	Wednesday	407	3	13.4	7.8	0	1010.5	1.98	70	0.15	18.2	10.4	1
2015/2/12	2015	2	6	Q1	Thursday	408	5	14	14.2	0	1009.8	2.01	66	8.925	22.9	8.7	1
2015/2/13	2015	2	6	Q1	Friday	409	1	13.3	15.7	0	1009.7	1.99	69	5.4	23.1	7.4	1
2015/2/14	2015	2	6	Q1	Saturday	410	2	16.1	12	0	1008.2	1.63	69	3.125	23.3	11.3	1
2015/2/15	2015	2	7	Q1	Sunday	411	3	16.7	6.9	2.6	1007.9	2.02	88	0.2	20.9	14	1
2015/2/16	2015	2	7	Q1	Monday	412	6	17.2	8.5	0	1008.6	1.67	88	1.85	22.7	14.2	1
2015/2/17	2015	2	7	Q1	Tuesday	413	2	17.6	12.1	0	1007.8	1.31	84	6.8	25	12.9	1
2015/2/18	2015	2	7	Q1	Wednesday	414	3	17.7	8.8	0	1010	1.4	81	4.925	22.7	13.9	1
2015/2/19	2015	2	7	Q1	Thursday	415	2	18.4	6.2	0	1011.1	1.94	74	1.1	22.5	16.3	1
2015/2/20	2015	2	7	Q1	Friday	416	3	19.3	7.2	0.1	1009.2	2.4	74	0.325	23.6	16.4	1
2015/2/21	2015	2	7	Q1	Saturday	417	1	20.4	6.4	0	1006.5	1.37	82	0.775	24.7	18.3	1
2015/2/22	2015	2	8	Q1	Sunday	418	1	20.6	6.5	19.3	1007.2	1.39	88	1.675	25	18.5	1
2015/2/23	2015	2	8	Q1	Monday	419	3	20	2	18.1	1006.2	1.49	91	0	21	19	1
2015/2/24	2015	2	8	Q1	Tuesday	420	5	20.9	5	0.5	1005.5	2.35	87	1.45	24	19	1
2015/2/25	2015	2	8	Q1	Wednesday	421	0	21.4	5	0.1	1004.8	3.34	84	3.05	24.6	19.6	1
2015/2/26	2015	2	8	Q1	Thursday	422	2	22	6.1	0	1005.2	2.75	81	3.45	25.7	19.6	1
2015/2/27	2015	2	8	Q1	Friday	423	1	21.1	2.7	0	1006	2.68	83	0.325	22.6	19.9	1
2015/2/28	2015	2	8	Q1	Saturday	424	0	20.5	4.2	0	1008	2.25	79	0.175	23	18.8	1
2015/3/1	2015	3	9	Q1	Sunday	425	2	14.7	9.1	0	1012.3	5.07	68	1.2	21.2	12.1	1
2015/3/2	2015	3	9	Q1	Monday	426	4	14.6	5.5	0	1008.3	2.09	71	0	17.6	12.1	0
2015/3/3	2015	3	9	Q1	Tuesday	427	1	16.1	4.3	1	1004.2	2.84	91	0	18.4	14.1	0
2015/3/4	2015	3	9	Q1	Wednesday	428	3	12.4	2.7	2.1	1007.2	2.63	92	0	14.2	11.5	0
2015/3/5	2015	3	9	Q1	Thursday	429	4	14.1	2.8	3.8	1007.7	1.84	95	0	15.4	12.6	0
2015/3/6	2015	3	9	Q1	Friday	430	3	11.6	3.9	0.3	1009.2	4.05	94	0	14.5	10.6	0
2015/3/7	2015	3	9	Q1	Saturday	431	2	13.5	7.3	0	1010	2	88	0	17.8	10.5	0
2015/3/8	2015	3	10	Q1	Sunday	432	5	18.3	6	0	1009	1.31	86	0.35	21.6	15.6	0
2015/3/9	2015	3	10	Q1	Monday	433	4	19.1	6.6	0	1010.2	2.4	82	0.325	23.5	16.9	0
2015/3/10	2015	3	10	Q1	Tuesday	434	4	14.8	4.6	2.4	1013.5	3	88	0	18.4	13.8	0
2015/3/11	2015	3	10	Q1	Wednesday	435	8	13.2	2.3	0.2	1013.8	2.58	89	0	14.6	12.3	0
2015/3/12	2015	3	10	Q1	Thursday	436	4	12.6	4.1	13.2	1012.8	1.75	91	0	15.4	11.3	0
2015/3/13	2015	3	10	Q1	Friday	437	2	15.4	3.8	0	1010.4	0.99	84	0	17.5	13.7	0
2015/3/14	2015	3	10	Q1	Saturday	438	5	18.7	4.9	0	1009.6	1.3	84	0	20.9	16	0
2015/3/15	2015	3	11	Q1	Sunday	439	3	20.2	2.1	0.2	1007.3	1.23	90	0	21.2	19.1	0
2015/3/16	2015	3	11	Q1	Monday	440	5	22.1	6	0	1006.7	2.2	87	0.2	26.2	20.2	0
2015/3/17	2015	3	11	Q1	Tuesday	441	7	22.8	4	0	1003.7	3.23	82	0	25	21	0
2015/3/18	2015	3	11	Q1	Wednesday	442	1	23.4	5.8	0	1002.2	3.14	82	0.7	26.8	21	0
2015/3/19	2015	3	11	Q1	Thursday	443	8	23.8	6.3	0	1004.2	2.13	82	2.55	28	21.7	0
2015/3/20	2015	3	11	Q1	Friday	444	6	24.6	7.4	0	1006.6	1.75	76	5.525	29.1	21.7	0
2015/3/21	2015	3	11	Q1	Saturday	445	3	22	6.5	0	1008.4	2.35	79	1.05	26.1	19.6	0
2015/3/22	2015	3	12	Q1	Sunday	446	8	21.5	5.5	0	1008.8	2.15	74	0	24.7	19.2	0
2015/3/23	2015	3	12	Q1	Monday	447	12	19.2	6.4	0.9	1010.5	2.26	81	0.45	23.6	17.2	0
2015/3/24	2015	3	12	Q1	Tuesday	448	5	19.6	5.9	0	1013.7	2.75	74	0	23.3	17.4	0
2015/3/25	2015	3	12	Q1	Wednesday	449	7	18.7	5.6	0	1015.4	2.02	74	0	22.2	16.6	0
2015/3/26	2015	3	12	Q1	Thursday	450	3	16.8	2.8	3.1	1016.2	1.53	90	0	18.4	15.6	0
2015/3/27	2015	3	12	Q1	Friday	451	8	19.5	7.8	0	1013.7	1.18	83	2.025	24.4	16.6	0
2015/3/28	2015	3	12	Q1	Saturday	452	3	21.1	10.7	0	1009.9	1.4	76	6.475	27.3	16.6	0
2015/3/29	2015	3	13	Q1	Sunday	453	2	20.4	9.1	0	1007.5	1.63	83	1.075	25.7	16.6	0
2015/3/30	2015	3	13	Q1	Monday	454	5	22.8	6.7	0	1006	2.94	78	0.475	26.8	20.1	0
2015/3/31	2015	3	13	Q1	Tuesday	455	7	24.1	6.5	0	1004.8	3.27	77	2.825	28.1	21.6	0
2015/4/1	2015	4	13	Q2	Wednesday	456	8	24	5.6	0	1003.3	3.35	82	1.75	27.3	21.7	0
2015/4/2	2015	4	13	Q2	Thursday	457	8	25.1	5.4	0.1	999	4.68	81	4.075	28.7	23.3	0
2015/4/3	2015	4	13	Q2	Friday	458	10	25.2	2.9	0	998	4.46	82	0	27.2	24.3	0
2015/4/4	2015	4	13	Q2	Saturday	459	3	26.4	5.9	0	1000.3	4.85	76	7.075	30.4	24.5	1
2015/4/5	2015	4	14	Q2	Sunday	460	4	26.7	7.7	0	1002.5	3.41	66	9.35	30.9	23.2	0
2015/4/6	2015	4	14	Q2	Monday	461	5	24.8	12.4	0	1003	1.4	77	9.075	32.2	19.8	1
2015/4/7	2015	4	14	Q2	Tuesday	462	6	23.9	9.4	0	1005.3	3.88	74	2.4	29.5	20.1	0
2015/4/8	2015	4	14	Q2	Wednesday	463	9	13.9	7.9	32	1011.6	2.95	86	0	20.1	12.2	0
2015/4/9	2015	4	14	Q2	Thursday	464	3	13.6	3	3	1010.5	2.7	89	0	15.7	12.7	0
2015/4/10	2015	4	14	Q2	Friday	465	7	13.5	2.4	3.7	1011	3	90	0	15	12.6	0
2015/4/11	2015	4	14	Q2	Saturday	466	3	13.8	3.4	27.9	1011.6	2.03	92	0	15.7	12.3	0
2015/4/12	2015	4	15	Q2	Sunday	467	2	18	12.3	0	1011.6	2.43	78	8.9	25.1	12.8	0
2015/4/13	2015	4	15	Q2	Monday	468	6	19.4	14.9	0	1011	2.97	66	10.65	27.6	12.7	0
2015/4/14	2015	4	15	Q2	Tuesday	469	6	19	17.5	0	1010.3	2.17	51	11.2	27.5	10	0
2015/4/15	2015	4	15	Q2	Wednesday	470	6	19.3	16.5	0	1007.1	2.72	63	10.775	28.1	11.6	0
2015/4/16	2015	4	15	Q2	Thursday	471	8	21.4	16.1	0	1006.3	1.8	69	10.2	29.8	13.7	0
2015/4/17	2015	4	15	Q2	Friday	472	1	21.9	11.7	0	1003.3	3.33	75	9.775	27.9	16.2	0
2015/4/18	2015	4	15	Q2	Saturday	473	4	23.8	5.8	0	1001	3.12	80	0.1	26.8	21	0
2015/4/19	2015	4	16	Q2	Sunday	474	4	26.1	5	0	999	3.42	82	2.475	29.6	24.6	0
2015/4/20	2015	4	16	Q2	Monday	475	12	23.5	9	11.9	999.5	3.38	86	0.275	27.2	18.2	0
2015/4/21	2015	4	16	Q2	Tuesday	476	10	20.7	9.8	16.8	1005.2	3.27	73	6.825	27	17.2	0
2015/4/22	2015	4	16	Q2	Wednesday	477	5	21.5	9.9	0	1008.7	2.13	66	8.9	27	17.1	0
2015/4/23	2015	4	16	Q2	Thursday	478	11	21.5	5.3	0	1009.9	1.71	74	0.625	25.1	19.8	0
2015/4/24	2015	4	16	Q2	Friday	479	7	22.5	8.5	1.2	1009.3	1.62	79	0.625	27.9	19.4	0
2015/4/25	2015	4	16	Q2	Saturday	480	7	23.7	7.9	1.5	1008.2	1.34	81	1.625	27.9	20	0
2015/4/26	2015	4	17	Q2	Sunday	481	7	22.5	3.9	4.5	1008.2	1.05	88	0	25.1	21.2	0
2015/4/27	2015	4	17	Q2	Monday	482	8	23.8	9.3	0	1005.7	1.57	79	5.725	29	19.7	0
2015/4/28	2015	4	17	Q2	Tuesday	483	6	25.5	8.4	0	1003	2.1	75	5.7	30.2	21.8	0
2015/4/29	2015	4	17	Q2	Wednesday	484	5	25.6	11.3	1	1002.4	1.56	82	4.925	32.9	21.6	0
2015/4/30	2015	4	17	Q2	Thursday	485	10	26.2	9.9	12.8	1002.4	2.24	78	5.725	32.1	22.2	0
2015/5/1	2015	5	17	Q2	Friday	486	3	26.5	6	12.1	1001	3.85	76	3.325	30	24	1
2015/5/2	2015	5	17	Q2	Saturday	487	5	27	4.9	0	1000.2	3.62	79	1.775	30.4	25.5	0
2015/5/3	2015	5	18	Q2	Sunday	488	7	27.3	8.7	38	1000.9	2.07	80	3.75	32.5	23.8	0
2015/5/4	2015	5	18	Q2	Monday	489	9	27.8	7	2.4	1000.9	2.4	82	4.375	31.8	24.8	0
2015/5/5	2015	5	18	Q2	Tuesday	490	8	25.6	6.1	103.1	1000	1.92	88	1.025	29.7	23.6	0
2015/5/6	2015	5	18	Q2	Wednesday	491	11	24.5	4.6	44.1	999.3	2.17	90	0.2	27.5	22.9	0
2015/5/7	2015	5	18	Q2	Thursday	492	6	24.9	6.6	139.4	1001.2	1.98	89	0.725	29.1	22.5	0
2015/5/8	2015	5	18	Q2	Friday	493	7	26.7	4.4	3.9	999.6	3.34	85	1.425	28.6	24.2	0
2015/5/9	2015	5	18	Q2	Saturday	494	7	25	7	37.4	1000	2.32	90	0.6	30.1	23.1	0
2015/5/10	2015	5	19	Q2	Sunday	495	4	24.8	6.8	0	1001.2	1.97	83	1.25	28.7	21.9	0
2015/5/11	2015	5	19	Q2	Monday	496	9	24.8	6.9	44.5	1001.4	2.36	87	1.75	29	22.1	0
2015/5/12	2015	5	19	Q2	Tuesday	497	4	23.5	10.1	0	1004.7	2.57	61	11.25	29.4	19.3	0
2015/5/13	2015	5	19	Q2	Wednesday	498	5	24.8	9.2	0	1003.3	2.77	76	3.825	29.1	19.9	0
2015/5/14	2015	5	19	Q2	Thursday	499	5	27.2	7.2	0	1002.9	3.32	76	6	31.4	24.2	0
2015/5/15	2015	5	19	Q2	Friday	500	5	27.9	5.9	0	1002.2	3.59	76	5	31.4	25.5	0
2015/5/16	2015	5	19	Q2	Saturday	501	7	24.2	6	40.4	1001.5	1.69	90	0.05	28.3	22.3	0
2015/5/17	2015	5	20	Q2	Sunday	502	6	24.3	3.3	47.5	999.7	1.8	90	0	26.3	23	0
2015/5/18	2015	5	20	Q2	Monday	503	5	26.6	6.6	2.1	998.9	2.89	84	2.675	30.2	23.6	0
2015/5/19	2015	5	20	Q2	Tuesday	504	8	27.8	5.4	0.1	997.8	2.98	82	2.65	31.9	26.5	0
2015/5/20	2015	5	20	Q2	Wednesday	505	5	25.5	6	63.2	997.9	2.36	89	0.125	28.8	22.8	0
2015/5/21	2015	5	20	Q2	Thursday	506	5	23.8	2.8	43.8	999.5	1.31	92	0	25.5	22.7	0
2015/5/22	2015	5	20	Q2	Friday	507	9	22.5	1.7	8	1000.4	2.08	91	0	23.3	21.6	0
2015/5/23	2015	5	20	Q2	Saturday	508	1	23.2	3.2	28.1	997.7	1.64	93	0	25.7	22.5	0
2015/5/24	2015	5	21	Q2	Sunday	509	6	24.8	4.5	15.4	997.6	1.03	92	0	27.6	23.1	0
2015/5/25	2015	5	21	Q2	Monday	510	10	26.5	7.5	30.7	998.2	1.42	88	0.625	31.5	24	0
2015/5/26	2015	5	21	Q2	Tuesday	511	5	26	6.4	22.6	999.2	1.65	91	0.775	30.7	24.3	0
2015/5/27	2015	5	21	Q2	Wednesday	512	6	28	6.9	0	998	2.43	85	3.4	32.5	25.6	0
2015/5/28	2015	5	21	Q2	Thursday	513	5	29.5	6.4	0.1	996.2	2.75	79	5.2	33.4	27	0
2015/5/29	2015	5	21	Q2	Friday	514	3	29.9	5.7	0	997.2	3.3	77	7.75	33.2	27.5	0
2015/5/30	2015	5	21	Q2	Saturday	515	6	27.5	9.1	54.1	998.6	2.2	84	4.525	33.1	24	0
2015/5/31	2015	5	22	Q2	Sunday	516	5	24.2	5.3	24.6	998.9	1.4	92	0.3	28.2	22.9	0
2015/6/1	2015	6	22	Q2	Monday	517	7	25.5	6.2	28.8	999.3	1.58	88	0.5	29	22.8	0
2015/6/2	2015	6	22	Q2	Tuesday	518	14	29.2	6.5	1.7	1000.2	3.33	78	5.5	32.5	26	0
2015/6/3	2015	6	22	Q2	Wednesday	519	5	29.8	7.6	0	1001.2	2.58	74	8.6	33.5	25.9	0
2015/6/4	2015	6	22	Q2	Thursday	520	6	28.9	9.3	19	1000.2	1.92	77	6.2	33.7	24.4	0
2015/6/5	2015	6	22	Q2	Friday	521	4	26.6	7.1	40.8	999.1	1.19	87	1.9	31.4	24.3	0
2015/6/6	2015	6	22	Q2	Saturday	522	8	26.3	7.8	1.6	999.1	1.96	86	5.5	31.9	24.1	0
2015/6/7	2015	6	23	Q2	Sunday	523	3	27.9	7.1	0	999.9	3.12	80	7.6	31.3	24.2	0
2015/6/8	2015	6	23	Q2	Monday	524	9	28.6	6.3	6	999.4	2.48	77	7.9	32.1	25.8	0
2015/6/9	2015	6	23	Q2	Tuesday	525	6	29	6.3	0.5	998.4	3.13	75	8	32.6	26.3	0
2015/6/10	2015	6	23	Q2	Wednesday	526	7	27.7	5.4	15	998.5	1.67	84	3.2	31.2	25.8	0
2015/6/11	2015	6	23	Q2	Thursday	527	11	28	9.2	25.4	999.2	1.8	84	5.3	33.2	24	0
2015/6/12	2015	6	23	Q2	Friday	528	8	26.4	8.7	15.9	1000	1.78	86	3.9	32.3	23.6	0
2015/6/13	2015	6	23	Q2	Saturday	529	5	27.4	8.5	17.3	999.2	2.13	84	5.8	32.7	24.2	0
2015/6/14	2015	6	24	Q2	Sunday	530	5	26.9	8.8	10.7	999.7	2.02	86	4.6	32.5	23.7	0
2015/6/15	2015	6	24	Q2	Monday	531	8	28.2	7.8	6.4	1000.9	1.49	81	6.4	32.8	25	0
2015/6/16	2015	6	24	Q2	Tuesday	532	7	28.7	9.3	1.5	999.7	1.88	78	8.7	33.9	24.6	0
2015/6/17	2015	6	24	Q2	Wednesday	533	7	29.7	9.5	0	997.2	2.73	71	10	34.6	25.1	0
2015/6/18	2015	6	24	Q2	Thursday	534	3	30.3	9.6	0	996.5	2.11	69	10.8	35	25.4	0
2015/6/19	2015	6	24	Q2	Friday	535	8	30.3	9.9	0	997.4	2.32	69	11.4	35.4	25.5	0
2015/6/20	2015	6	24	Q2	Saturday	536	10	30.9	10	0	998.2	2.04	67	11.6	35.7	25.7	1
2015/6/21	2015	6	25	Q2	Sunday	537	6	27.1	8.5	10.9	997.2	2.09	84	6.8	33.6	25.1	0
2015/6/22	2015	6	25	Q2	Monday	538	5	27.5	6.9	17.8	995.4	1.9	83	6.4	31.9	25	1
2015/6/23	2015	6	25	Q2	Tuesday	539	8	26.8	5	11.2	995.7	2.17	85	0.8	30.2	25.2	0
2015/6/24	2015	6	25	Q2	Wednesday	540	6	26.6	5	13.7	996.8	2.24	86	0.7	29.4	24.4	0
2015/6/25	2015	6	25	Q2	Thursday	541	6	29.1	6.1	2.2	997	2.78	81	8.8	32.3	26.2	0
2015/6/26	2015	6	25	Q2	Friday	542	7	30.2	6.4	5.2	996.9	3.14	74	8.1	33.7	27.3	0
2015/6/27	2015	6	25	Q2	Saturday	543	3	30.1	6.4	0.2	999.1	3.57	71	10.8	33.7	27.3	0
2015/6/28	2015	6	26	Q2	Sunday	544	8	30	7.3	0	1000.6	2.88	71	9.1	34.1	26.8	0
2015/6/29	2015	6	26	Q2	Monday	545	6	30.3	7.1	0	999.2	3	70	10.2	33.7	26.6	0
2015/6/30	2015	6	26	Q2	Tuesday	546	3	30.6	7.1	0	996.9	3.1	69	8.8	34.8	27.7	0
2015/7/1	2015	7	26	Q3	Wednesday	547	13	30.8	7.2	0	995.1	2.91	70	7.2	35.1	27.9	0
2015/7/2	2015	7	26	Q3	Thursday	548	6	31	6.4	0	994.1	3.36	71	8.5	34.7	28.3	0
2015/7/3	2015	7	26	Q3	Friday	549	4	30.8	6.8	0	993.9	3.15	72	9.2	34.9	28.1	0
2015/7/4	2015	7	26	Q3	Saturday	550	5	30.4	6.3	0	994.2	2.91	71	6.6	34.2	27.9	0
2015/7/5	2015	7	27	Q3	Sunday	551	9	28.2	8.5	16.1	995	1.91	81	1.7	34.2	25.7	0
2015/7/6	2015	7	27	Q3	Monday	552	11	26.8	7.2	0	994.5	3.17	74	3.9	31.1	23.9	0
2015/7/7	2015	7	27	Q3	Tuesday	553	6	27.5	7.4	0	993.4	3.44	65	8.1	31.9	24.5	0
2015/7/8	2015	7	27	Q3	Wednesday	554	5	26.7	6.3	0	993.9	4.16	64	3	30.3	24	0
2015/7/9	2015	7	27	Q3	Thursday	555	10	25.6	5.3	3.3	990.9	6.42	73	1.4	29.2	23.9	0
2015/7/10	2015	7	27	Q3	Friday	556	10	27.8	10.8	59	992.2	2.75	77	6.8	34.3	23.5	0
2015/7/11	2015	7	27	Q3	Saturday	557	5	28.9	11.3	0	992.4	2.65	72	10.9	35.4	24.1	0
2015/7/12	2015	7	28	Q3	Sunday	558	7	29.3	11.4	0	993	1.55	73	8	36.5	25.1	1
2015/7/13	2015	7	28	Q3	Monday	559	8	30.7	11.6	0	993.7	1.67	70	9.2	37.6	26	1
2015/7/14	2015	7	28	Q3	Tuesday	560	10	30.3	10	0	993.8	1.64	71	9.7	35.7	25.7	1
2015/7/15	2015	7	28	Q3	Wednesday	561	8	30.7	8	0	992.8	1.92	71	8.8	34.6	26.6	1
2015/7/16	2015	7	28	Q3	Thursday	562	7	27.3	9.6	102.5	992.3	1.8	85	5.5	33.6	24	1
2015/7/17	2015	7	28	Q3	Friday	563	6	27.6	7.2	31.9	993	1.72	86	2	33	25.8	1
2015/7/18	2015	7	28	Q3	Saturday	564	4	28.1	9.1	126.1	993.6	2.1	82	5.9	33.8	24.7	1
2015/7/19	2015	7	29	Q3	Sunday	565	10	28.8	9.9	12.5	993.6	2.2	81	8.8	34.8	24.9	1
2015/7/20	2015	7	29	Q3	Monday	566	8	27.5	5.9	13.2	993.3	2.14	86	2.3	31.3	25.4	1
2015/7/21	2015	7	29	Q3	Tuesday	567	9	25.8	2.7	33.8	997.2	2.09	90	0	27.2	24.5	1
2015/7/22	2015	7	29	Q3	Wednesday	568	6	27.5	6.8	0	999.3	2.27	80	1.5	31.8	25	1
2015/7/23	2015	7	29	Q3	Thursday	569	10	27.4	5.7	6.8	998.7	2.76	84	1.5	31.1	25.4	1
2015/7/24	2015	7	29	Q3	Friday	570	7	26.5	3.8	4.7	998	2.33	83	0	28.4	24.6	1
2015/7/25	2015	7	29	Q3	Saturday	571	6	27	5.9	0.1	997.7	2.61	84	2.9	31.3	25.4	1
2015/7/26	2015	7	30	Q3	Sunday	572	5	27.8	6.4	6.4	999.7	3.42	82	6.1	31.9	25.5	1
2015/7/27	2015	7	30	Q3	Monday	573	8	26	6.3	17	1002.5	1.67	86	3.9	31	24.7	1
2015/7/28	2015	7	30	Q3	Tuesday	574	12	27.4	8.7	0	1003.5	2.15	78	9.9	32.7	24	1
2015/7/29	2015	7	30	Q3	Wednesday	575	6	26.2	8	0	1003	2.32	80	6	31.5	23.5	1
2015/7/30	2015	7	30	Q3	Thursday	576	11	27	6.3	7.8	1002.5	2.07	76	4.5	30.5	24.2	1
2015/7/31	2015	7	30	Q3	Friday	577	3	28.1	9.4	0	1002.6	2.27	68	10.6	32.8	23.4	1
2015/8/1	2015	8	30	Q3	Saturday	578	2	27.5	9.3	0	1002.7	1.42	77	6.4	33	23.7	1
2015/8/2	2015	8	31	Q3	Sunday	579	5	28.2	9.1	0	1003.3	1.18	74	10.5	33.5	24.4	1
2015/8/3	2015	8	31	Q3	Monday	580	2	27.6	10.5	0	1002.4	1.27	76	9.1	33.9	23.4	1
2015/8/4	2015	8	31	Q3	Tuesday	581	9	28.5	11.4	0	1000.2	1.45	74	10.7	34.9	23.5	1
2015/8/5	2015	8	31	Q3	Wednesday	582	6	28.5	10.7	0	997.9	1.35	75	9.4	34.8	24.1	1
2015/8/6	2015	8	31	Q3	Thursday	583	3	29.2	10.8	0	997.2	1.53	76	9.3	35.7	24.9	1
2015/8/7	2015	8	31	Q3	Friday	584	1	29.6	12.3	0	996.2	2.8	69	10.9	36.6	24.3	1
2015/8/8	2015	8	31	Q3	Saturday	585	9	30.3	10.5	0	991.7	3.78	65	11.2	36.2	25.7	1
2015/8/9	2015	8	32	Q3	Sunday	586	5	29.7	9.5	0	990.1	2.11	68	7.2	35	25.5	1
2015/8/10	2015	8	32	Q3	Monday	587	5	27.7	6.3	13.3	995.3	1.87	81	0.6	31.9	25.6	1
2015/8/11	2015	8	32	Q3	Tuesday	588	5	25.7	3.2	92.1	998.9	1.2	92	0	27.4	24.2	1
2015/8/12	2015	8	32	Q3	Wednesday	589	5	29	9.5	10.3	999.5	1.84	76	8.6	34.3	24.8	1
2015/8/13	2015	8	32	Q3	Thursday	590	5	27.3	6.1	23.5	999.2	1.67	86	2.3	30.8	24.7	1
2015/8/14	2015	8	32	Q3	Friday	591	7	25.3	6.4	73.6	998.9	1.27	92	0	30.4	24	1
2015/8/15	2015	8	32	Q3	Saturday	592	5	25.4	5.9	15.4	999.7	1.66	90	0	29.4	23.5	1
2015/8/16	2015	8	33	Q3	Sunday	593	6	27	9.6	0	1000	1.53	85	3.4	33.2	23.6	1
2015/8/17	2015	8	33	Q3	Monday	594	7	28.6	6.8	0.4	999.3	1.7	80	5	33.3	26.5	1
2015/8/18	2015	8	33	Q3	Tuesday	595	3	29.7	8.6	0	999.4	2.54	74	10.5	34.6	26	1
2015/8/19	2015	8	33	Q3	Wednesday	596	6	30.5	9.5	0	999.3	1.68	72	9.1	35.4	25.9	1
2015/8/20	2015	8	33	Q3	Thursday	597	7	27.7	7.6	39.9	998.4	1.32	88	0	31.9	24.3	1
2015/8/21	2015	8	33	Q3	Friday	598	2	28.9	8.7	0	995.1	2.9	75	10.7	34.1	25.4	1
2015/8/22	2015	8	33	Q3	Saturday	599	8	28.8	8	0	993	3.07	71	9.7	33.5	25.5	1
2015/8/23	2015	8	34	Q3	Sunday	600	6	29	9.4	0	992.5	2.61	70	9.3	34.3	24.9	1
2015/8/24	2015	8	34	Q3	Monday	601	8	28.9	9.8	0	994.6	2.42	68	10.2	34.6	24.8	1
2015/8/25	2015	8	34	Q3	Tuesday	602	5	27.5	12.4	0	997.6	2.21	69	10.8	34.4	22	1
2015/8/26	2015	8	34	Q3	Wednesday	603	5	28.4	11.4	0	1000	2.23	72	9.7	34.5	23.1	1
2015/8/27	2015	8	34	Q3	Thursday	604	3	28.5	10.3	0	999.9	1.98	74	8.5	34.5	24.2	1
2015/8/28	2015	8	34	Q3	Friday	605	3	26.7	6.4	4.1	998.4	1.53	84	1.2	30.8	24.4	1
2015/8/29	2015	8	34	Q3	Saturday	606	4	25	7	35.1	998.1	1.68	92	1.1	31.2	24.2	1
2015/8/30	2015	8	35	Q3	Sunday	607	6	25.5	6.3	25.2	998.5	1.52	90	1.1	30.6	24.3	1
2015/8/31	2015	8	35	Q3	Monday	608	5	25.5	4	9.7	999.3	1.38	92	0	28.3	24.3	1
2015/9/1	2015	9	35	Q3	Tuesday	609	9	25.77	3.9	11.7	999.31	1.54	89.58	0	28.9	25	0
2015/9/2	2015	9	35	Q3	Wednesday	610	4	25.22	2.7	41.3	1001.93	1.7	90.88	0	26.8	24.1	0
2015/9/3	2015	9	35	Q3	Thursday	611	5	25.92	3.8	3.1	1004.58	1.14	87.13	0	28.2	24.4	1
2015/9/4	2015	9	35	Q3	Friday	612	7	28.16	8.6	0	1004.95	1.69	77.79	9.6	33.1	24.5	1
2015/9/5	2015	9	35	Q3	Saturday	613	7	28.56	8.6	0	1002.93	1.85	75.58	9.5	33.1	24.5	1
2015/9/6	2015	9	36	Q3	Sunday	614	8	29.55	8	0	999.91	1.92	71.46	10.4	33.9	25.9	0
2015/9/7	2015	9	36	Q3	Monday	615	12	26.32	3.3	30.9	998.95	1.49	87.96	0.5	27.5	24.2	0
2015/9/8	2015	9	36	Q3	Tuesday	616	10	27.13	7.2	0	1000.76	1.43	78.54	7.5	31.4	24.2	0
2015/9/9	2015	9	36	Q3	Wednesday	617	3	27.03	8.4	0	1003.3	1.2	78.5	6.4	31.6	23.2	0
2015/9/10	2015	9	36	Q3	Thursday	618	9	27.48	7.1	0	1004.4	1.36	78.67	3.9	31.6	24.5	0
2015/9/11	2015	9	36	Q3	Friday	619	7	27.53	8	0	1002.64	1.2	76.58	5.8	31.9	23.9	0
2015/9/12	2015	9	36	Q3	Saturday	620	10	26.98	8.6	1.6	1003.03	1.88	77.38	5.7	31.9	23.3	0
2015/9/13	2015	9	37	Q3	Sunday	621	9	25.38	6.3	0	1005.57	2.88	70.21	5	29.1	22.8	0
2015/9/14	2015	9	37	Q3	Monday	622	7	25.35	7.8	0	1004.88	2.12	70.17	6.5	29.9	22.1	0
2015/9/15	2015	9	37	Q3	Tuesday	623	11	26.23	9.1	0	1003.62	1.93	74.08	11	31.1	22	0
2015/9/16	2015	9	37	Q3	Wednesday	624	11	26.13	6.9	0.3	1003.77	2.04	76.67	1.9	30.2	23.3	0
2015/9/17	2015	9	37	Q3	Thursday	625	8	27.61	8	0.1	1006	1.45	72.21	9.1	32.1	24.1	0
2015/9/18	2015	9	37	Q3	Friday	626	10	27.34	7.7	0	1006.81	1.18	78.46	4.4	32.1	24.4	0
2015/9/19	2015	9	37	Q3	Saturday	627	8	28.33	7	0	1004.05	2.08	74.79	6	32.2	25.2	0
2015/9/20	2015	9	38	Q3	Sunday	628	5	27.68	7.3	4.8	1001.1	2.57	76.67	2.8	31.1	23.8	0
2015/9/21	2015	9	38	Q3	Monday	629	8	23.87	0.9	21.9	1000.42	1.35	92.29	0	24.4	23.5	0
2015/9/22	2015	9	38	Q3	Tuesday	630	7	26.68	7.8	0.7	1001.48	1.74	80.29	6.9	31.2	23.4	0
2015/9/23	2015	9	38	Q3	Wednesday	631	5	27.81	8.6	0	1001.24	1.19	78.5	6.5	32.6	24	0
2015/9/24	2015	9	38	Q3	Thursday	632	9	28.55	8.8	0	998.62	1.6	75.96	9	33.6	24.8	0
2015/9/25	2015	9	38	Q3	Friday	633	8	28.58	10.3	0	996.49	1.27	77.75	9.3	34.7	24.4	0
2015/9/26	2015	9	38	Q3	Saturday	634	7	28.52	7	0	998.33	2.4	78.25	8.2	32.8	25.8	0
2015/9/27	2015	9	39	Q3	Sunday	635	7	27.36	7.5	0	1000.59	2.81	71.04	8.3	31.5	24	1
2015/9/28	2015	9	39	Q3	Monday	636	7	26.7	9.4	0	999.75	2.9	66.67	10.6	31.8	22.4	0
2015/9/29	2015	9	39	Q3	Tuesday	637	9	26.96	9.8	0	998.04	3.39	60.04	8	32.3	22.5	0
2015/9/30	2015	9	39	Q3	Wednesday	638	3	26.9	5.6	0	1002	1.65	76.29	0	30.3	24.7	0
2015/10/1	2015	10	39	Q4	Thursday	639	3	28.07	7.5	0	1005.03	2.68	74.96	7.6	32.5	25	1
2015/10/2	2015	10	39	Q4	Friday	640	4	26.25	7.3	0	1005.18	2.2	66.04	5.6	30.1	22.8	1
2015/10/3	2015	10	39	Q4	Saturday	641	5	26.29	6.3	0	1004.8	2.86	73	3.5	29.5	23.2	1
2015/10/4	2015	10	40	Q4	Sunday	642	4	24.6	1.6	57.3	1005.3	3.87	88.75	0	25.6	24	1
2015/10/5	2015	10	40	Q4	Monday	643	5	24.96	2.6	24.9	1006.73	2.75	88.75	0	26.9	24.3	1
2015/10/6	2015	10	40	Q4	Tuesday	644	5	25.24	2.8	4.7	1006.2	1.39	88.04	0	27	24.2	1
2015/10/7	2015	10	40	Q4	Wednesday	645	6	25.17	4	31.9	1004.46	1.67	87.75	2.8	27.9	23.9	1
2015/10/8	2015	10	40	Q4	Thursday	646	3	25.73	6.1	0.7	1003.01	2.91	78.54	10	29.6	23.5	0
2015/10/9	2015	10	40	Q4	Friday	647	11	24.17	8.2	0	1003.98	3.1	68.04	7.9	28.2	20	0
2015/10/10	2015	10	40	Q4	Saturday	648	4	21.38	6.5	1	1006.34	3.6	77.04	0.5	23.8	17.3	0
2015/10/11	2015	10	41	Q4	Sunday	649	8	17.28	2.4	1	1011.17	2.98	82.25	0	18.5	16.1	0
2015/10/12	2015	10	41	Q4	Monday	650	12	20.68	7.6	0	1011.45	1.78	71.54	1.4	25.1	17.5	0
2015/10/13	2015	10	41	Q4	Tuesday	651	8	22.82	8.5	0	1010.9	1.64	66.08	4.5	28	19.5	0
2015/10/14	2015	10	41	Q4	Wednesday	652	7	23.59	10.2	0	1009.4	1.47	70.46	9.9	29.4	19.2	0
2015/10/15	2015	10	41	Q4	Thursday	653	16	22.95	11.2	0	1007.21	1.72	74.21	8.9	29.8	18.6	0
2015/10/16	2015	10	41	Q4	Friday	654	6	23.08	12.1	0	1006.21	2.09	69.38	10.3	30.2	18.1	0
2015/10/17	2015	10	41	Q4	Saturday	655	7	22.18	14	0	1005.7	2.1	66.75	10.2	30	16	0
2015/10/18	2015	10	42	Q4	Sunday	656	6	22.37	11.7	0	1004.75	2.37	65.79	9.9	28.7	17	0
2015/10/19	2015	10	42	Q4	Monday	657	8	21.53	9.3	0	1003.1	2.65	66	8.7	27	17.7	0
2015/10/20	2015	10	42	Q4	Tuesday	658	4	22.46	10.7	0	1001.15	2.2	62.25	9.6	28.8	18.1	0
2015/10/21	2015	10	42	Q4	Wednesday	659	10	22.83	11.8	0	1002.08	1.97	71.04	8.6	29.4	17.6	0
2015/10/22	2015	10	42	Q4	Thursday	660	6	24.4	10.5	0	1003.97	1.9	72.17	8.9	30.4	19.9	0
2015/10/23	2015	10	42	Q4	Friday	661	8	24.3	10.4	0	1004.87	1.77	70.54	10	30.1	19.7	0
2015/10/24	2015	10	42	Q4	Saturday	662	6	23.73	11.9	0	1006.48	1.83	70.83	9.5	30.8	18.9	0
2015/10/25	2015	10	43	Q4	Sunday	663	2	24.32	7.5	0.1	1008	1.56	80.25	3.2	29	21.5	0
2015/10/26	2015	10	43	Q4	Monday	664	10	24.52	8	0	1008.43	1.25	78.83	6	29.2	21.2	0
2015/10/27	2015	10	43	Q4	Tuesday	665	6	24.43	4.9	0	1007.64	1.51	84.33	3.4	27.4	22.5	0
2015/10/28	2015	10	43	Q4	Wednesday	666	8	25.23	8.2	0	1008.24	1.57	79.83	2.5	30.2	22	0
2015/10/29	2015	10	43	Q4	Thursday	667	5	25.43	8.2	0.4	1009.54	1.83	75	5.9	30.3	22.1	0
2015/10/30	2015	10	43	Q4	Friday	668	5	24.35	6.9	0.9	1009.59	1.97	82.63	1.5	28.8	21.9	0
2015/10/31	2015	10	43	Q4	Saturday	669	4	21.81	4.7	0	1012.47	3.98	74.33	3.5	24.6	19.9	0
2015/11/1	2015	11	44	Q4	Sunday	670	9	17.8	3.4	0.4	1014.5	4.04	77.29	0	19.7	16.3	0
2015/11/2	2015	11	44	Q4	Monday	671	5	17.98	8.9	0	1013.41	2.76	63.04	9.1	23.6	14.7	0
2015/11/3	2015	11	44	Q4	Tuesday	672	7	19.24	9.8	0	1011.95	2.54	67.25	3.9	25.3	15.5	0
2015/11/4	2015	11	44	Q4	Wednesday	673	10	21.76	10.6	0	1010.49	1.87	72.46	6.9	27.6	17	0
2015/11/5	2015	11	44	Q4	Thursday	674	6	23.97	9.7	0	1008.18	1.63	74.5	6.4	29.6	19.9	0
2015/11/6	2015	11	44	Q4	Friday	675	5	24.81	5.6	0.2	1007.16	1.48	81.08	0	28.2	22.6	0
2015/11/7	2015	11	44	Q4	Saturday	676	4	24.5	7.4	1.4	1007.83	1.24	82.92	0.3	28.6	21.2	0
2015/11/8	2015	11	45	Q4	Sunday	677	7	25.73	6.4	1	1008.33	0.97	84.65	1.7	29.5	23.1	0
2015/11/9	2015	11	45	Q4	Monday	678	9	23.98	6.8	0	1008.15	2.9	82.79	5.1	27.9	21.1	0
2015/11/10	2015	11	45	Q4	Tuesday	679	8	20.71	2.6	0	1009.55	2.97	75.92	0.3	22.1	19.5	0
2015/11/11	2015	11	45	Q4	Wednesday	680	5	21.74	4.6	0	1009.36	1.85	79.79	0.3	24.7	20.1	0
2015/11/12	2015	11	45	Q4	Thursday	681	10	21.98	4.1	0.3	1009.26	1.75	83.79	0	24.3	20.2	0
2015/11/13	2015	11	45	Q4	Friday	682	12	18.05	4	40.9	1008.04	3.32	91.96	0	20.5	16.5	0
2015/11/14	2015	11	45	Q4	Saturday	683	1	20.04	9.6	0	1007.21	2.1	83.04	2.7	26	16.4	0
2015/11/15	2015	11	46	Q4	Sunday	684	9	22.89	5.3	0.5	1006.7	1.75	83.58	0	26	20.7	0
2015/11/16	2015	11	46	Q4	Monday	685	6	24.15	6.2	0	1005.28	2.55	78.46	1.4	27.5	21.3	0
2015/11/17	2015	11	46	Q4	Tuesday	686	5	25.05	6.6	0	1005.18	2.11	77.88	6.4	28.8	22.2	0
2015/11/18	2015	11	46	Q4	Wednesday	687	11	24.57	9.2	0	1007.45	1.53	81.08	8	30.2	21	0
2015/11/19	2015	11	46	Q4	Thursday	688	9	23.23	7	0	1008.79	2.07	84.58	1.8	27.3	20.3	0
2015/11/20	2015	11	46	Q4	Friday	689	6	22.23	5.4	0	1009.35	1.26	87.8	5.3	25.4	20	0
2015/11/21	2015	11	46	Q4	Saturday	690	8	24.15	2.3	0	1009.18	2.35	76.58	0.6	25.1	22.8	0
2015/11/22	2015	11	47	Q4	Sunday	691	7	23.41	7.8	0	1009.35	2.2	77.83	7.8	28	20.2	0
2015/11/23	2015	11	47	Q4	Monday	692	4	22.52	8.6	0	1009.4	2.31	76.83	9.5	27.4	18.8	0
2015/11/24	2015	11	47	Q4	Tuesday	693	9	21.57	8.6	0	1008.9	1.94	75.58	7	26.6	18	0
2015/11/25	2015	11	47	Q4	Wednesday	694	7	18.78	6.9	0	1010.4	4.49	72.58	5.2	21.4	14.5	0
2015/11/26	2015	11	47	Q4	Thursday	695	11	14.38	9.9	0	1014.16	4.03	55.88	9.6	20.1	10.2	0
2015/11/27	2015	11	47	Q4	Friday	696	8	13.38	10.8	0	1015.2	2.49	56.79	8.8	19.8	9	0
2015/11/28	2015	11	47	Q4	Saturday	697	4	14.93	8.8	0	1014.96	1.83	66.04	1.8	20.3	11.5	0
2015/11/29	2015	11	48	Q4	Sunday	698	3	17.87	9.3	0	1014	2.25	70.92	4.4	23.8	14.5	0
2015/11/30	2015	11	48	Q4	Monday	699	6	18.73	8.1	0	1011.66	2.65	71.83	8.6	23.3	15.2	0
2015/12/1	2015	12	48	Q4	Tuesday	700	9	19.96	7.2	0	1009.56	2.04	73.71	2	24.4	17.2	0
2015/12/2	2015	12	48	Q4	Wednesday	701	6	21.15	7.4	0	954.72	2.54	81.25	1.8	25.2	17.8	0
2015/12/3	2015	12	48	Q4	Thursday	702	5	14.77	4	17.5	1012.38	3.23	88.58	0	17.6	13.6	0
2015/12/4	2015	12	48	Q4	Friday	703	5	13.83	2.1	7.5	1014.33	2.6	91.42	0	15.2	13.1	0
2015/12/5	2015	12	48	Q4	Saturday	704	2	13.03	3.1	10.9	1011.59	2.97	87.25	0	14.5	11.4	0
2015/12/6	2015	12	49	Q4	Sunday	705	7	12.34	5.1	5.9	1014.8	4.05	78.33	2.5	15.8	10.7	0
2015/12/7	2015	12	49	Q4	Monday	706	6	12.82	6.9	0	1016.38	3.57	71.17	4.5	17	10.1	0
2015/12/8	2015	12	49	Q4	Tuesday	707	5	13.03	3.6	0	1015.68	2.93	78	0	15	11.4	0
2015/12/9	2015	12	49	Q4	Wednesday	708	4	13.36	1.3	38.6	1010.71	2.96	92.13	0	14	12.7	0
2015/12/10	2015	12	49	Q4	Thursday	709	8	16.42	6.9	2.4	1008.07	2.66	83.7	6.8	21	14.1	0
2015/12/11	2015	12	49	Q4	Friday	710	6	16.69	6.3	0	1008.86	2.56	75.92	4.2	20.4	14.1	0
2015/12/12	2015	12	49	Q4	Saturday	711	4	16.64	5.1	0	1008.11	1.6	79.13	0	19.5	14.4	0
2015/12/13	2015	12	50	Q4	Sunday	712	5	19.56	5.2	0	1007.58	1.82	80.04	0	22.5	17.3	0
2015/12/14	2015	12	50	Q4	Monday	713	3	16.51	4.2	3.7	1009.17	4.07	81.13	0.4	19.1	14.9	0
2015/12/15	2015	12	50	Q4	Tuesday	714	6	16.36	4.4	0	1011.62	5.26	65.13	7.4	19	14.6	0
2015/12/16	2015	12	50	Q4	Wednesday	715	1	12.92	5.3	0	1015.88	4.74	54.67	8.8	16	10.7	0
2015/12/17	2015	12	50	Q4	Thursday	716	2	10.77	6.5	0	1018.63	4.03	38.96	9.2	14.5	8	0
2015/12/18	2015	12	50	Q4	Friday	717	2	9.41	12.2	0	1018.84	2.25	54.38	9.4	17.1	4.9	0
2015/12/19	2015	12	50	Q4	Saturday	718	7	11.74	13.2	0	1017.85	2.15	60.55	9.2	19.3	6.1	0
2015/12/20	2015	12	51	Q4	Sunday	719	2	15.2	10.3	0	1014.77	1.96	63.32	1.4	20.2	9.9	0
2015/12/21	2015	12	51	Q4	Monday	720	0	15.52	4.2	1.2	1014.09	1.59	83.15	0	18.4	14.2	0
2015/12/22	2015	12	51	Q4	Tuesday	721	1	17.72	0.9	0	1018.13	1.84	78.44	0	18.2	17.3	0
2015/12/23	2015	12	51	Q4	Wednesday	722	4	20.89	5.8	0	1009.6	2.09	86.3	0	24.2	18.4	0
2015/12/24	2015	12	51	Q4	Thursday	723	4	22.33	8.7	2.1	1007.81	2.17	85.54	0	26	17.3	0
2015/12/25	2015	12	51	Q4	Friday	724	3	15.05	5.6	2	1013.23	5.14	70.96	6.9	18.3	12.7	0
2015/12/26	2015	12	51	Q4	Saturday	725	4	12.12	2.9	0.9	1013.6	2.73	78.29	0	13.9	11	0
2015/12/27	2015	12	52	Q4	Sunday	726	8	13.65	5.8	8.9	1014.76	1.78	89.17	0.4	17.4	11.6	0
2015/12/28	2015	12	52	Q4	Monday	727	8	14.59	8.3	0	1018.74	2.29	73.13	7.3	18.2	9.9	0
2015/12/29	2015	12	52	Q4	Tuesday	728	5	14.17	4	0	1018.49	2.74	75.75	0	16.6	12.6	0
2015/12/30	2015	12	52	Q4	Wednesday	729	5	12.97	6.3	3.6	1017.85	3	83.38	0	17	10.7	0
2015/12/31	2015	12	52	Q4	Thursday	730	5	14.69	6.5	0	1018.78	3.28	69.92	3.4	19	12.5	0
2016/1/1	2016	1	52	Q1	Friday	731	4	15.30869565	9.5	0	1018	1.995652174	75.30434783	9.1	20.7	11.2	1
2016/1/2	2016	1	52	Q1	Saturday	732	1	17.475	11.3	0	1013.891667	1.545833333	75.875	4.2	23.4	12.1	0
2016/1/3	2016	1	1	Q1	Sunday	733	4	19.5375	5.7	0	1011.254167	1.229166667	83.45833333	0	23.1	17.4	0
2016/1/4	2016	1	1	Q1	Monday	734	2	20.7625	4.6	0	1010.347826	1.204166667	85.125	0	23.6	19	0
2016/1/5	2016	1	1	Q1	Tuesday	735	9	19.70833333	4.1	120.7	1007.55	1.266666667	91.75	0.2	21.8	17.7	0
2016/1/6	2016	1	1	Q1	Wednesday	736	9	18.2	6	0.1	1011.266667	2.854166667	81.33333333	4.5	21.9	15.9	0
2016/1/7	2016	1	1	Q1	Thursday	737	4	16.1625	6.5	0	1014.0875	2.1125	73.70833333	5.6	20	13.5	0
2016/1/8	2016	1	1	Q1	Friday	738	4	15.92916667	6.3	0	1013	2.4125	76.125	4.9	19.8	13.5	0
2016/1/9	2016	1	1	Q1	Saturday	739	4	15.45833333	6.1	0	1012.383333	1.566666667	75.45833333	1.1	18.8	12.7	0
2016/1/10	2016	1	2	Q1	Sunday	740	3	16.06666667	3.4	9.8	1009.3375	2.308333333	82.20833333	0	18.4	15	0
2016/1/11	2016	1	2	Q1	Monday	741	7	15.09166667	5.3	20.3	1009.3125	2.8375	89.08333333	1.8	18.3	13	0
2016/1/12	2016	1	2	Q1	Tuesday	742	3	14.32916667	5	0	1012.6875	2.920833333	75.70833333	1.3	17.3	12.3	0
2016/1/13	2016	1	2	Q1	Wednesday	743	6	13.5375	8.2	0	1013.2	2.426086957	74.04166667	8.8	18.3	10.1	0
2016/1/14	2016	1	2	Q1	Thursday	744	4	12.22916667	2.5	2.5	1011.741667	1.795833333	83.45833333	0	13.3	10.8	0
2016/1/15	2016	1	2	Q1	Friday	745	3	12.2125	0.9	22.3	1008.045833	1.913043478	92.95833333	0	12.7	11.8	0
2016/1/16	2016	1	2	Q1	Saturday	746	1	13.77083333	3.9	2.5	1005.445833	1.452173913	91.29166667	0	16	12.1	0
2016/1/17	2016	1	3	Q1	Sunday	747	2	15.47826087	7.5	10.8	1004.33913	4.018181818	80.08695652	6.1	19.2	11.7	0
2016/1/18	2016	1	3	Q1	Monday	748	5	13.15	8.8	0	1009.654167	2.495833333	67.75	6.4	17.5	8.7	0
2016/1/19	2016	1	3	Q1	Tuesday	749	3	12.8125	3	0	1012.569565	2.02173913	74.875	0	14.3	11.3	0
2016/1/20	2016	1	3	Q1	Wednesday	750	6	12.60833333	0.9	4.8	1011.879167	1.93	88.25	0	13.2	12.3	0
2016/1/21	2016	1	3	Q1	Thursday	751	1	11.88333333	2.8	4.5	1010.347826	3.227272727	91	0	12.8	10	0
2016/1/22	2016	1	3	Q1	Friday	752	1	8.341666667	2.6	1.7	1012.4125	4.052173913	89.91666667	0	9.7	7.1	0
2016/1/23	2016	1	3	Q1	Saturday	753	3	5.570833333	3.4	6	1021.304167	6.477272727	71.04166667	0	7.2	3.8	0
2016/1/24	2016	1	4	Q1	Sunday	754	2	3.491666667	3.8	4.8	1027.841667	5.620833333	51.45833333	0	5.1	1.3	1
2016/1/25	2016	1	4	Q1	Monday	755	3	5.425	8.4	0	1025.170833	3.4	43.08333333	9.8	10.3	1.9	1
2016/1/26	2016	1	4	Q1	Tuesday	756	3	5.745833333	6.3	7.8	1020.183333	2.395833333	66.875	0	9.5	3.2	1
2016/1/27	2016	1	4	Q1	Wednesday	757	5	7.15625	5.9	30.1	1016.3125	1.73125	94.375	0	11	5.1	1
2016/1/28	2016	1	4	Q1	Thursday	758	2	14.62222222	4.8	82	1009.344444	1.85	95.16666667	0	15.5	10.7	1
2016/1/29	2016	1	4	Q1	Friday	759	2	16.8375	4.2	61.3	1009.579167	2.054166667	87.83333333	0	19.6	15.4	1
2016/1/30	2016	1	4	Q1	Saturday	760	1	14.7375	6.4	0	1012.3125	3.554166667	78.29166667	2.6	18.6	12.2	1
2016/1/31	2016	1	5	Q1	Sunday	761	1	13.1875	3.6	5	1012.041667	2.883333333	85.41666667	0	14.7	11.1	1
2016/2/1	2016	2	5	Q1	Monday	762	4	8.5	3.8	21.5	1015.854167	4.3875	87.58333333	0	10.8	7	1
2016/2/2	2016	2	5	Q1	Tuesday	763	1	7.6	5.2	0.4	1017.541667	3.954166667	72.25	0	10.5	5.3	1
2016/2/3	2016	2	5	Q1	Wednesday	764	4	8.483333333	4.9	0	1016.233333	2.120833333	73.45833333	0	11.4	6.5	1
2016/2/4	2016	2	5	Q1	Thursday	765	3	11.92083333	7.8	0	1014.45	2.920833333	69.79166667	6.9	16.9	9.1	1
2016/2/5	2016	2	5	Q1	Friday	766	2	11.425	8.9	0	1014.279167	4.329166667	61.125	9	16.2	7.3	1
2016/2/6	2016	2	5	Q1	Saturday	767	1	12.15833333	8.3	0	1017.866667	5.0875	37.79166667	9.7	16.6	8.3	1
2016/2/7	2016	2	6	Q1	Sunday	768	2	10.3125	15.9	0	1018.533333	2.495833333	45.16666667	10.3	18.7	2.8	1
2016/2/8	2016	2	6	Q1	Monday	769	0	11.00416667	17.9	0	1015.504167	2.183333333	59.95833333	10.2	21.1	3.2	1
2016/2/9	2016	2	6	Q1	Tuesday	770	4	12.41666667	18.1	0	1012.566667	1.916666667	70.66666667	9.8	22.1	4	1
2016/2/10	2016	2	6	Q1	Wednesday	771	2	14.86666667	8.3	0.6	1008.875	1.695833333	83.625	0	19.2	10.9	1
2016/2/11	2016	2	6	Q1	Thursday	772	0	17.925	7.3	0.5	1006.17	1.304761905	87.75	0.8	22.5	15.2	1
2016/2/12	2016	2	6	Q1	Friday	773	0	21.20416667	6.9	0	1003.736364	3.169565217	83.625	4	25.5	18.6	1
2016/2/13	2016	2	6	Q1	Saturday	774	2	22.575	5.7	0	1003.145833	2.879166667	83.79166667	2.6	26.6	20.9	1
2016/2/14	2016	2	7	Q1	Sunday	775	3	17.87083333	9.1	0	1007.6375	4.970833333	73.91666667	1.1	21.5	12.4	1
2016/2/15	2016	2	7	Q1	Monday	776	3	10.10909091	3	0	1017.65	4.859090909	57.54545455	0	11.8	8.8	1
2016/2/16	2016	2	7	Q1	Tuesday	777	1	9.216666667	3.1	0	1018.3	3.158333333	54.04166667	0	10.7	7.6	1
2016/2/17	2016	2	7	Q1	Wednesday	778	0	10.95416667	4.2	0	1016.175	1.795833333	55.79166667	0	13.3	9.1	1
2016/2/18	2016	2	7	Q1	Thursday	779	4	12.7875	6.6	0	1013.8	1.179166667	70.95833333	0	16.5	9.9	1
2016/2/19	2016	2	7	Q1	Friday	780	2	12.34166667	1.1	14.4	1012.833333	2.216666667	92.375	0	13	11.9	1
2016/2/20	2016	2	7	Q1	Saturday	781	2	14.79166667	11.4	0.5	1015.5	2.933333333	54.625	8.6	21.1	9.7	1
2016/2/21	2016	2	8	Q1	Sunday	782	2	13.37083333	6.6	0	1013.708333	2.025	65.95833333	0	16.1	9.5	1
2016/2/22	2016	2	8	Q1	Monday	783	4	12.52083333	1.8	2.2	1012.666667	2.525	92.625	0	13.3	11.5	0
2016/2/23	2016	2	8	Q1	Tuesday	784	2	12.10833333	2.6	0.4	1015.379167	3.625	83.41666667	0	13.8	11.2	0
2016/2/24	2016	2	8	Q1	Wednesday	785	1	11.42083333	3.1	0	1020.216667	3.720833333	72.29166667	0	13	9.9	0
2016/2/25	2016	2	8	Q1	Thursday	786	4	11	1.8	0.3	1021.591667	2.666666667	82.66666667	0	12.2	10.4	0
2016/2/26	2016	2	8	Q1	Friday	787	1	11.08333333	1.5	1	1020.029167	2.15	89.58333333	0	11.9	10.4	0
2016/2/27	2016	2	8	Q1	Saturday	788	8	12.97916667	9.2	0	1017.083333	2.070833333	77.66666667	6.7	18.7	9.5	0
2016/2/28	2016	2	9	Q1	Sunday	789	1	13.175	13	0	1015.891667	1.695833333	76.29166667	6.8	20.2	7.2	0
2016/2/29	2016	2	9	Q1	Monday	790	5	15.74583333	18.2	0	1016.254167	2.617391304	63.375	10.5	25.7	7.5	0
2016/3/1	2016	3	9	Q1	Tuesday	791	5	15.46666667	14.9	0	1015.4625	1.7	69.125	9.3	23.5	8.6	0
2016/3/2	2016	3	9	Q1	Wednesday	792	7	15.17916667	13.7	0	1014.891304	1.6625	71.91666667	8.9	22.8	9.1	0
2016/3/3	2016	3	9	Q1	Thursday	793	4	16.00416667	14.8	0	1012.504167	1.9375	73.29166667	9.2	24	9.2	0
2016/3/4	2016	3	9	Q1	Friday	794	1	17.97916667	10.9	0	1009.608333	1.683333333	79.54166667	4	24	13.1	0
2016/3/5	2016	3	9	Q1	Saturday	795	3	19.775	8	0	1008.3	1.545833333	82.125	0	24.1	16.1	0
2016/3/6	2016	3	10	Q1	Sunday	796	2	21.01666667	8.6	0	1007.3	1.1	81.125	1.9	25.9	17.3	0
2016/3/7	2016	3	10	Q1	Monday	797	3	19.68333333	8.5	0	1005.966667	2.133333333	84.33333333	0.6	24.3	15.8	0
2016/3/8	2016	3	10	Q1	Tuesday	798	8	21.225	3.8	0	1003.641667	2.775	80.75	0	23.2	19.4	0
2016/3/9	2016	3	10	Q1	Wednesday	799	8	19.32916667	8.2	31.7	1003.758333	2.325	90.91666667	0	21.9	13.7	0
2016/3/10	2016	3	10	Q1	Thursday	800	1	9.604166667	6.3	32.8	1012.708333	5.026086957	86.45833333	0	13.4	7.1	0
2016/3/11	2016	3	10	Q1	Friday	801	2	8.316666667	3.2	0	1015.8125	3.1375	73.95833333	0	10.1	6.9	0
2016/3/12	2016	3	10	Q1	Saturday	802	1	9.829166667	1.8	0.5	1010.104167	1.583333333	85.125	0	10.7	8.9	0
2016/3/13	2016	3	11	Q1	Sunday	803	1	12.55416667	3	3.6	1006.854167	2.079166667	93.875	0	13.8	10.8	0
2016/3/14	2016	3	11	Q1	Monday	804	4	14.175	7.5	0	1010.420833	2.766666667	74.5	0.8	17.5	10	0
2016/3/15	2016	3	11	Q1	Tuesday	805	2	13.55	2.7	0.1	1009.15	1.1625	81.875	0	15.3	12.6	0
2016/3/16	2016	3	11	Q1	Wednesday	806	1	13.68181818	1.8	1.1	1006.818182	1.11	92.54545455	0	14.6	12.8	0
2016/3/17	2016	3	11	Q1	Thursday	807	5	16.30833333	3.4	5.1	1005.391667	1.2875	95.66666667	0	17.9	14.5	0
2016/3/18	2016	3	11	Q1	Friday	808	3	20.04583333	4.6	4.1	1002.995833	1.045833333	94.95833333	0	22.4	17.8	0
2016/3/19	2016	3	11	Q1	Saturday	809	1	22.17916667	2	2.7	1004.258333	1.020833333	94.41666667	0	23.3	21.3	0
2016/3/20	2016	3	12	Q1	Sunday	810	7	21.44583333	1.8	0	1004.866667	2.341666667	86.54166667	0	22.2	20.4	0
2016/3/21	2016	3	12	Q1	Monday	811	9	18.32380952	2	72.5	1005.752381	2.019047619	91.23809524	0	19.9	17.9	0
2016/3/22	2016	3	12	Q1	Tuesday	812	3	18.08333333	1.5	21.6	1004.479167	1.890909091	92.58333333	0	19.1	17.6	0
2016/3/23	2016	3	12	Q1	Wednesday	813	4	19.5375	4.9	45.6	1004.191667	2.386956522	89.20833333	0	22.8	17.9	0
2016/3/24	2016	3	12	Q1	Thursday	814	5	14.51666667	6.8	6.9	1012.220833	3.716666667	83.70833333	0	18.4	11.6	0
2016/3/25	2016	3	12	Q1	Friday	815	11	13.68333333	8.4	1.3	1015.7875	2.7	66.20833333	3.8	18.9	10.5	0
2016/3/26	2016	3	12	Q1	Saturday	816	4	16.45789474	14.5	0	1014.868421	2.078947368	56.36842105	9.3	22.7	8.2	0
2016/3/27	2016	3	13	Q1	Sunday	817	2	16.02083333	11.8	0	1015.841667	3.033333333	54.83333333	9	22.4	10.6	0
2016/3/28	2016	3	13	Q1	Monday	818	7	15.02916667	11	0	1015.4	1.641666667	59.83333333	2.8	20.5	9.5	0
2016/3/29	2016	3	13	Q1	Tuesday	819	2	17.67083333	7.8	0	1013.0125	1.379166667	65.41666667	0	21.5	13.7	0
2016/3/30	2016	3	13	Q1	Wednesday	820	6	19.4375	6.4	0	1010.083333	1.233333333	82.125	0	22.9	16.5	0
2016/3/31	2016	3	13	Q1	Thursday	821	4	22.3	9	0	1006.870833	1.372727273	76.29166667	2.9	27.5	18.5	0
2016/4/1	2016	4	13	Q2	Friday	822	3	23.125	6.6	0	1005.483333	2.154166667	75.95833333	1.6	27	20.4	0
2016/4/2	2016	4	13	Q2	Saturday	823	3	23.21666667	4.8	0	1006.475	2.5375	77.125	0.6	26	21.2	0
2016/4/3	2016	4	14	Q2	Sunday	824	4	22.56666667	3.3	0.1	1005.9125	1.525	84.25	0	24.4	21.1	0
2016/4/4	2016	4	14	Q2	Monday	825	3	21.62608696	4.5	16.9	1003.734783	1.639130435	89.7826087	0	24.3	19.8	1
2016/4/5	2016	4	14	Q2	Tuesday	826	2	22.15652174	7	0.1	1004.43913	2.07826087	86.52173913	0	25.4	18.4	0
2016/4/6	2016	4	14	Q2	Wednesday	827	5	24.36666667	5.6	0	1004.175	3.0625	77.75	3.3	27.5	21.9	0
2016/4/7	2016	4	14	Q2	Thursday	828	6	24.95416667	4.7	0	1004.1875	2.9875	80.375	1.7	27.8	23.1	0
2016/4/8	2016	4	14	Q2	Friday	829	10	25.27083333	5.3	0	1004.425	2.416666667	80.95833333	0	28.5	23.2	0
2016/4/9	2016	4	14	Q2	Saturday	830	5	24.50416667	3.1	18.7	1002.8	1.983333333	87.16666667	0	26.1	23	0
2016/4/10	2016	4	15	Q2	Sunday	831	5	22.29166667	3.9	25.1	1000.675	2.183333333	87.875	0.1	23.9	20	0
2016/4/11	2016	4	15	Q2	Monday	832	5	23.26666667	5.1	0	1001.511111	1.670588235	82.16666667	0	26.3	21.2	0
2016/4/12	2016	4	15	Q2	Tuesday	833	9	21.2625	1.4	33.4	1000.1375	2.129166667	87.375	0	22.1	20.7	0
2016/4/13	2016	4	15	Q2	Wednesday	834	5	22.80833333	4.6	9.2	996.6833333	1.6625	86.33333333	0	25.4	20.8	0
2016/4/14	2016	4	15	Q2	Thursday	835	7	23.0875	2.2	7.8	999.5416667	1.595652174	93.66666667	0	24.2	22	0
2016/4/15	2016	4	15	Q2	Friday	836	7	23.36470588	2.2	2.8	1001.888235	1.723529412	94.76470588	0	24.5	22.3	0
2016/4/16	2016	4	15	Q2	Saturday	837	3	24.89166667	5.1	0	1001.145833	2.508333333	87.91666667	0	27.7	22.6	0
2016/4/17	2016	4	16	Q2	Sunday	838	3	25.64347826	3.9	0	1001.717391	2.613043478	89	0.6	28.2	24.3	0
2016/4/18	2016	4	16	Q2	Monday	839	5	20.62916667	8.6	39.3	1006.683333	2.104761905	84.875	3.9	25.6	17	0
2016/4/19	2016	4	16	Q2	Tuesday	840	5	21.01578947	2.9	0.3	1008.115789	1.715789474	86.94736842	0	22.9	20	0
2016/4/20	2016	4	16	Q2	Wednesday	841	5	21.85416667	3.9	10.6	1005.6875	1.65	89.95833333	0	24.5	20.6	0
2016/4/21	2016	4	16	Q2	Thursday	842	1	23.06666667	3.3	9.2	1004.129167	0.945833333	96	0	24.9	21.6	0
2016/4/22	2016	4	16	Q2	Friday	843	5	22.65416667	2.6	13.9	1001.8875	1.8	92.70833333	0	23.8	21.2	0
2016/4/23	2016	4	16	Q2	Saturday	844	5	23.52083333	4.9	2	999.8083333	1.047826087	91.91666667	0	26	21.1	0
2016/4/24	2016	4	17	Q2	Sunday	845	5	23.9375	6.9	20.3	1000.054167	1.35	91.5	0	28.8	21.9	0
2016/4/25	2016	4	17	Q2	Monday	846	7	25.55416667	6	2.1	1000.879167	2.165217391	90.125	0	29.3	23.3	0
2016/4/26	2016	4	17	Q2	Tuesday	847	5	25.92916667	3.8	2.2	1000.479167	2.530434783	92.04166667	0	28.3	24.5	0
2016/4/27	2016	4	17	Q2	Wednesday	848	7	26.2	7.9	45.7	1000.104167	2.4625	81	9.2	30.9	23	0
2016/4/28	2016	4	17	Q2	Thursday	849	4	25.3125	7.6	0	1002.533333	2.245833333	74.125	3	29.4	21.8	0
2016/4/29	2016	4	17	Q2	Friday	850	2	24.50833333	6.1	0	1005.141667	1.55	72.66666667	2.7	28.2	22.1	0
2016/4/30	2016	4	17	Q2	Saturday	851	4	21.725	3.6	11.4	1003.804167	1.258333333	83.41666667	0	23.5	19.9	0
2016/5/1	2016	5	18	Q2	Sunday	852	4	22.90833333	6.3	3.3	1002.620833	1.545833333	87.04166667	0	26.3	20	1
2016/5/2	2016	5	18	Q2	Monday	853	8	25.75217391	6.8	0.2	1001.947826	2.404347826	86.82608696	2.3	29.8	23	1
2016/5/3	2016	5	18	Q2	Tuesday	854	4	25.01904762	5.5	4.6	1003.014286	1.880952381	90.42857143	2.5	28.3	22.8	0
2016/5/4	2016	5	18	Q2	Wednesday	855	7	25.3173913	7.4	0	1002.921739	1.72173913	87.43478261	1	29.2	21.8	0
2016/5/5	2016	5	18	Q2	Thursday	856	6	27.38333333	4.3	3.1	1001.445833	3.429166667	85.33333333	3.6	30	25.7	0
2016/5/6	2016	5	18	Q2	Friday	857	2	26.675	9.5	21.1	1001.095833	3.058333333	86.79166667	4.1	31.2	21.7	0
2016/5/7	2016	5	18	Q2	Saturday	858	7	26.07083333	9.1	4	1001.829167	2.345833333	87.54166667	3	30.7	21.6	0
2016/5/8	2016	5	19	Q2	Sunday	859	5	27.6	2.9	0	1002.6	3.170833333	84.25	0	29.5	26.6	0
2016/5/9	2016	5	19	Q2	Monday	860	4	27.37083333	3.7	0.8	1001.175	2.934782609	86.625	1.5	29.2	25.5	0
2016/5/10	2016	5	19	Q2	Tuesday	861	6	23.59166667	5.5	104.5	1000.066667	2.320833333	94.91666667	0	26.9	21.4	0
2016/5/11	2016	5	19	Q2	Wednesday	862	4	24.12916667	9.8	0	1000.654167	1.8625	77.83333333	11	29.4	19.6	0
2016/5/12	2016	5	19	Q2	Thursday	863	8	25.45	9.1	0	1001.091667	1.216666667	79.66666667	6.5	30.2	21.1	0
2016/5/13	2016	5	19	Q2	Friday	864	2	26.5125	7.9	0	1003.654167	1.354166667	79.08333333	3.2	30.5	22.6	0
2016/5/14	2016	5	19	Q2	Saturday	865	4	26.31666667	5.5	0	1005.545833	1.704545455	81.29166667	0.7	29	23.5	0
2016/5/15	2016	5	20	Q2	Sunday	866	10	25.50416667	12.3	27.7	1004.004167	2.3375	83.66666667	4.1	31.6	19.3	0
2016/5/16	2016	5	20	Q2	Monday	867	6	22.15	8.4	0.1	1004.270833	3.419047619	65.33333333	8.5	27.3	18.9	0
2016/5/17	2016	5	20	Q2	Tuesday	868	10	22.875	7.9	0	1003.8875	1.754166667	73.79166667	4	26.9	19	0
2016/5/18	2016	5	20	Q2	Wednesday	869	10	24.425	4.8	0	1003.4375	1.356521739	80.58333333	0	27.1	22.3	0
2016/5/19	2016	5	20	Q2	Thursday	870	5	25.8125	4.3	0	1001.033333	2.716666667	77.79166667	1.1	27.8	23.5	0
2016/5/20	2016	5	20	Q2	Friday	871	6	24.73333333	2	31.9	998.2833333	1.725	91	0	25.5	23.5	0
2016/5/21	2016	5	20	Q2	Saturday	872	9	25.39166667	4.4	8.3	998.1041667	2.943478261	87	1.1	28.2	23.8	0
2016/5/22	2016	5	21	Q2	Sunday	873	9	25.97391304	6.9	0	1000.486957	2.765217391	74	10	29.4	22.5	0
2016/5/23	2016	5	21	Q2	Monday	874	9	25.63809524	10.4	0	1000.804762	1.9	78.61904762	10.6	32	21.6	0
2016/5/24	2016	5	21	Q2	Tuesday	875	3	26.99583333	10.1	0	999.5875	1.733333333	79	6	32.1	22	0
2016/5/25	2016	5	21	Q2	Wednesday	876	7	28.69583333	7.7	0	999.1	2.428	73.5	7.1	32.4	24.7	0
2016/5/26	2016	5	21	Q2	Thursday	877	3	27.57083333	8.1	6.8	999.4666667	1.795238095	81.5	7.2	31.9	23.8	0
2016/5/27	2016	5	21	Q2	Friday	878	10	26.8	4.6	6.6	997.7458333	4.366666667	89.54166667	1	29.9	25.3	0
2016/5/28	2016	5	21	Q2	Saturday	879	10	25.7125	2.3	28.2	998.8333333	2.4	94.58333333	0	26.9	24.6	0
2016/5/29	2016	5	22	Q2	Sunday	880	3	25.97083333	5.7	35	999.3791667	1.491666667	94.625	0.4	30.3	24.6	0
2016/5/30	2016	5	22	Q2	Monday	881	9	27.0625	7.8	5.3	1000.120833	1.282608696	92.75	5.7	32.2	24.4	0
2016/5/31	2016	5	22	Q2	Tuesday	882	5	29.29166667	6.8	0	1000.5875	2.73	84.16666667	6.4	32.7	25.9	0
2016/6/1	2016	6	22	Q2	Wednesday	883	9	30.43333333	8.2	0	998.875	2.677272727	78.54166667	9.6	34.7	26.5	0
2016/6/2	2016	6	22	Q2	Thursday	884	4	30.66086957	6.7	0	996.9608696	2.895454545	77.30434783	9.6	34.2	27.5	0
2016/6/3	2016	6	22	Q2	Friday	885	6	29.24583333	12.5	18.5	997.4458333	3.575	80.125	9.4	34.7	22.2	0
2016/6/4	2016	6	22	Q2	Saturday	886	5	25.07826087	10.1	28.8	999.6478261	1.377272727	91.91304348	4.8	32.7	22.6	0
2016/6/5	2016	6	23	Q2	Sunday	887	5	23.76666667	4	41.8	1000.8125	1.25	97.125	0.3	26.8	22.8	0
2016/6/6	2016	6	23	Q2	Monday	888	8	26.37916667	7.6	3	1000.558333	1.095454545	87.54166667	4.4	30.9	23.3	0
2016/6/7	2016	6	23	Q2	Tuesday	889	5	27.6625	9.5	0	999.8	1.414285714	83.29166667	7.9	33.5	24	0
2016/6/8	2016	6	23	Q2	Wednesday	890	4	26.71428571	6.9	37.8	997.952381	1.147368421	90.66666667	0.5	30.8	23.9	0
2016/6/9	2016	6	23	Q2	Thursday	891	2	27.18333333	6.5	15.2	997.6125	1.456521739	89.875	3.2	31.6	25.1	1
2016/6/10	2016	6	23	Q2	Friday	892	6	26.9625	6.9	39.6	997.5666667	1.6	91	4	32.2	25.3	1
2016/6/11	2016	6	23	Q2	Saturday	893	4	26.5875	3	2.5	997.0833333	2.091666667	92.79166667	0	28.5	25.5	1
2016/6/12	2016	6	24	Q2	Sunday	894	4	26.4875	5.5	27	996.8541667	1.268421053	94.25	0	29.7	24.2	0
2016/6/13	2016	6	24	Q2	Monday	895	7	26.96315789	7.8	28.4	996.1736842	1.589473684	94.26315789	3.2	32.4	24.6	0
2016/6/14	2016	6	24	Q2	Tuesday	896	9	27.97916667	6.6	3.8	995.4083333	1.734782609	90	2.3	31.6	25	0
2016/6/15	2016	6	24	Q2	Wednesday	897	8	27.44583333	7	10.6	996.2458333	2.308695652	91	2.6	31.4	24.4	0
2016/6/16	2016	6	24	Q2	Thursday	898	7	27.66666667	7.3	13.3	998.3625	2.3875	85.08333333	2.1	31	23.7	0
2016/6/17	2016	6	24	Q2	Friday	899	7	27.22083333	8.2	20.5	999.5666667	2.147826087	85.375	6.4	32.5	24.3	0
2016/6/18	2016	6	24	Q2	Saturday	900	8	28.16666667	7.6	26.3	1001.5125	2.330434783	87.625	5.2	32.7	25.1	0
2016/6/19	2016	6	25	Q2	Sunday	901	10	29.875	7.1	0	1001.729167	2.691666667	74.16666667	10.8	33.5	26.4	0
2016/6/20	2016	6	25	Q2	Monday	902	7	29.89166667	8.7	0	1000.166667	2.545833333	76.04166667	10	33.9	25.2	0
2016/6/21	2016	6	25	Q2	Tuesday	903	8	29.93333333	7.7	0	1000.670833	2.866666667	76.83333333	9.3	33.7	26	0
2016/6/22	2016	6	25	Q2	Wednesday	904	9	28.8375	6.6	13.8	1001.120833	1.830434783	82.83333333	7.3	32.4	25.8	0
2016/6/23	2016	6	25	Q2	Thursday	905	9	29.4875	8.9	0	999.9666667	2.191666667	77.04166667	10.1	33.6	24.7	0
2016/6/24	2016	6	25	Q2	Friday	906	5	30.02916667	10.5	0	999.7166667	1.852173913	73.79166667	9.1	35.5	25	0
2016/6/25	2016	6	25	Q2	Saturday	907	7	28.67777778	9.2	0	1000.616667	1.505555556	81.77777778	10.7	34.6	25.4	0
2016/6/26	2016	6	26	Q2	Sunday	908	3	29.90833333	9.3	0	1000.883333	1.970833333	76.125	9.8	35	25.7	0
2016/6/27	2016	6	26	Q2	Monday	909	4	28.6125	9	1.8	999.575	1.4875	85.25	5.5	34.6	25.6	0
2016/6/28	2016	6	26	Q2	Tuesday	910	5	26.1625	2.2	70.7	999.5666667	2.026086957	95.54166667	0	27.5	25.3	0
2016/6/29	2016	6	26	Q2	Wednesday	911	5	28.0125	7.1	1.9	1001.604167	2.486956522	87.25	6.8	32.2	25.1	0
2016/6/30	2016	6	26	Q2	Thursday	912	11	28.16666667	4.5	28.3	1001.704167	2.526086957	86.125	3.8	30.9	26.4	0
2016/7/1	2016	7	26	Q3	Friday	913	13	28.275	4.2	2.6	1000.258333	2.583333333	85.08333333	2.9	30.5	26.3	0
2016/7/2	2016	7	26	Q3	Saturday	914	3	29.22962963	4.8	0.9	1000.108333	3.029166667	81.25	5.2	32	27.2	0
2016/7/3	2016	7	27	Q3	Sunday	915	5	28.04666667	6.3	13.6	999.975	2.245833333	86.375	3.7	31.4	25.1	0
2016/7/4	2016	7	27	Q3	Monday	916	9	26.775	5	16.5	998.0375	2.575	92.08333333	3.3	30.5	25.5	0
2016/7/5	2016	7	27	Q3	Tuesday	917	9	26.98333333	6.6	20.4	999.2833333	1.791666667	88.25	8.7	31.4	24.8	0
2016/7/6	2016	7	27	Q3	Wednesday	918	5	27.48333333	7.1	0	1000.654167	1.747826087	86.04166667	1.9	31.2	24.1	0
2016/7/7	2016	7	27	Q3	Thursday	919	7	29.49583333	10.9	8.5	998.1833333	1.7375	81.33333333	8.5	35.5	24.6	0
2016/7/8	2016	7	27	Q3	Friday	920	5	30.85416667	10.5	0	993.5083333	2.316666667	77	11.5	36.3	25.8	0
2016/7/9	2016	7	27	Q3	Saturday	921	3	31.05416667	10.1	0.1	990.95	2.2	76.16666667	10.1	36.9	26.8	0
2016/7/10	2016	7	28	Q3	Sunday	922	2	27.725	8.4	56.6	991.925	1.866666667	86.58333333	2.6	33.4	25	1
2016/7/11	2016	7	28	Q3	Monday	923	14	27.58333333	5.1	15	993.6541667	1.113636364	91.875	0	30.2	25.1	1
2016/7/12	2016	7	28	Q3	Tuesday	924	9	24.95	3.6	64.7	995.4791667	1.166666667	96.29166667	0	27.1	23.5	1
2016/7/13	2016	7	28	Q3	Wednesday	925	6	27.34583333	6.1	19.9	996.55	1.308695652	89.75	3.5	31	24.9	1
2016/7/14	2016	7	28	Q3	Thursday	926	3	27.38333333	5.3	6.3	998.3291667	1.182608696	92.41666667	0.5	31.5	26.2	1
2016/7/15	2016	7	28	Q3	Friday	927	9	28.2625	6.8	1.1	998.4458333	1.540909091	90.79166667	2.6	32.4	25.6	1
2016/7/16	2016	7	28	Q3	Saturday	928	8	27.975	10.4	35.5	999.3958333	1.780952381	88.70833333	5.2	34.1	23.7	1
2016/7/17	2016	7	29	Q3	Sunday	929	2	29.55416667	8.4	0	999.6791667	2.495454545	82.75	10.6	33.9	25.5	1
2016/7/18	2016	7	29	Q3	Monday	930	9	29.74166667	4.3	0	998.6458333	2.979166667	81.375	3.6	32.4	28.1	1
2016/7/19	2016	7	29	Q3	Tuesday	931	10	28.79166667	6.7	6.5	998.9875	2.895833333	82	6.2	32.6	25.9	1
2016/7/20	2016	7	29	Q3	Wednesday	932	7	29.57083333	5.2	0	1000.633333	3.566666667	77.75	8	32.8	27.6	1
2016/7/21	2016	7	29	Q3	Thursday	933	6	29.575	7.7	0	1002.191667	2.55	76.25	9.3	33.3	25.6	1
2016/7/22	2016	7	29	Q3	Friday	934	6	30.025	10.2	0	1001.758333	1.639130435	74.79166667	10.2	35.1	24.9	1
2016/7/23	2016	7	29	Q3	Saturday	935	3	30.59166667	10.3	0	1000.3625	1.408695652	73.41666667	11.3	35.6	25.3	1
2016/7/24	2016	7	30	Q3	Sunday	936	6	30.45833333	11	0	999.8666667	1.083333333	76.08333333	9.9	36.3	25.3	1
2016/7/25	2016	7	30	Q3	Monday	937	7	30.85416667	10.7	0	1000.075	1.7125	74.95833333	9.2	36.3	25.6	1
2016/7/26	2016	7	30	Q3	Tuesday	938	7	29.24583333	8.6	10.1	999.9333333	1.591666667	81.625	9.1	34.3	25.7	1
2016/7/27	2016	7	30	Q3	Wednesday	939	5	27.8125	7.7	1.7	1001	1.65	84.66666667	7.3	32.9	25.2	1
2016/7/28	2016	7	30	Q3	Thursday	940	7	29.0125	10.8	0	1001.35	1.5	78.125	8.6	35.3	24.5	1
2016/7/29	2016	7	30	Q3	Friday	941	5	29.80416667	11.4	0	1000.283333	1.686956522	76.33333333	12	36.2	24.8	1
2016/7/30	2016	7	30	Q3	Saturday	942	3	28.575	12.1	21.1	998.5916667	1.973913043	81.95833333	8.7	37	24.9	1
2016/7/31	2016	7	31	Q3	Sunday	943	5	29.54166667	10.6	0.1	997.0708333	1.470833333	79.20833333	9.7	35.5	24.9	1
2016/8/1	2016	8	31	Q3	Monday	944	9	28.79166667	10.7	8.1	992.3166667	2.743478261	81.83333333	5.8	35.3	24.6	1
2016/8/2	2016	8	31	Q3	Tuesday	945	3	25.775	4.3	112.9	985.975	5.191666667	92.29166667	0	28.4	24.1	1
2016/8/3	2016	8	31	Q3	Wednesday	946	6	26.0875	4.3	98.4	997.65	2.133333333	93.33333333	0	28.3	24	1
2016/8/4	2016	8	31	Q3	Thursday	947	1	26.6875	6.2	11.3	1000.5625	1.520833333	91.29166667	5.2	30.9	24.7	1
2016/8/5	2016	8	31	Q3	Friday	948	8	27.99166667	8.7	0.2	1000.4125	1.269565217	88	5.3	32.9	24.2	1
2016/8/6	2016	8	31	Q3	Saturday	949	0	29.65	9.3	0	996.8916667	1.3	83.58333333	8.2	34.9	25.6	1
2016/8/7	2016	8	32	Q3	Sunday	950	5	29.18333333	7.4	0	994.5777778	1.377777778	86.55555556	8.3	33.6	26.2	1
2016/8/8	2016	8	32	Q3	Monday	951	5	30.39166667	8.5	0	994.5791667	1.486956522	82.66666667	5.9	35.8	27.3	1
2016/8/9	2016	8	32	Q3	Tuesday	952	7	27.9125	8.1	6.2	993.9	1.233333333	90.41666667	1.2	33.1	25	1
2016/8/10	2016	8	32	Q3	Wednesday	953	4	26.4125	3.9	0.6	994.2375	1.5	92.875	0.3	28.8	24.9	1
2016/8/11	2016	8	32	Q3	Thursday	954	6	28.77083333	8.2	0	995.1375	1.217391304	83.375	5.5	33.7	25.5	1
2016/8/12	2016	8	32	Q3	Friday	955	5	26.42083333	1.4	28.9	992.975	1.317391304	95.625	0	27.1	25.7	1
2016/8/13	2016	8	32	Q3	Saturday	956	6	28.60416667	8.3	0	991.8458333	1.533333333	83.33333333	9.6	33.2	24.9	1
2016/8/14	2016	8	33	Q3	Sunday	957	5	27.12083333	4.4	9.1	990.5333333	1.808695652	89.45833333	4.8	30	25.6	1
2016/8/15	2016	8	33	Q3	Monday	958	7	27.575	6.8	2.2	989.9375	1.8	86.91666667	1.2	31.4	24.6	1
2016/8/16	2016	8	33	Q3	Tuesday	959	7	27.34166667	4.6	3.7	988.5875	2.191666667	86.95833333	0.4	30.2	25.6	1
2016/8/17	2016	8	33	Q3	Wednesday	960	9	27.49583333	5.4	7.9	986.8083333	3.308333333	85.83333333	5.1	30.7	25.3	1
2016/8/18	2016	8	33	Q3	Thursday	961	5	26.93333333	3.3	10.8	987.8	3.233333333	89.95833333	0.7	28.9	25.6	1
2016/8/19	2016	8	33	Q3	Friday	962	8	28.19166667	6.3	3.1	994.475	2.304166667	86.16666667	5.4	31.7	25.4	1
2016/8/20	2016	8	33	Q3	Saturday	963	8	29.6625	9.1	0	996.6791667	1.408333333	83.45833333	8.3	34.9	25.8	1
2016/8/21	2016	8	34	Q3	Sunday	964	2	29.1125	6.3	1.4	994.6041667	1.3875	86.16666667	4.5	32.7	26.4	1
2016/8/22	2016	8	34	Q3	Monday	965	2	29.92083333	9.1	0	996.4208333	1.473913043	78.125	9.9	34.8	25.7	1
2016/8/23	2016	8	34	Q3	Tuesday	966	3	29.85833333	10.1	0	996.6625	1.352173913	80.41666667	9.9	35.4	25.3	1
2016/8/24	2016	8	34	Q3	Wednesday	967	4	28.85416667	7.4	0	995.7333333	1.329166667	84.75	4.7	33.4	26	1
2016/8/25	2016	8	34	Q3	Thursday	968	7	29.84166667	10	0	996.0875	1.352173913	82.08333333	7.5	35.6	25.6	1
2016/8/26	2016	8	34	Q3	Friday	969	5	28.6875	9.8	102.5	996.5708333	1.677272727	87.45833333	1.5	34.6	24.8	1
2016/8/27	2016	8	34	Q3	Saturday	970	3	27.49583333	6.1	0.4	998.8291667	2.454166667	88.20833333	0.8	31	24.9	1
2016/8/28	2016	8	35	Q3	Sunday	971	0	26.975	5.5	0	999.0583333	3.433333333	77.58333333	4	30.4	24.9	1
2016/8/29	2016	8	35	Q3	Monday	972	3	26.58333333	6.7	0	999.5458333	2.3	67.75	7.2	30.9	24.2	1
2016/8/30	2016	8	35	Q3	Tuesday	973	6	26.52916667	9.6	0	999.7083333	1.376190476	81	4.9	32.2	22.6	1
2016/8/31	2016	8	35	Q3	Wednesday	974	7	27.2047619	8	7	998.0809524	1.221052632	86.33333333	0.5	31.9	23.9	1
2016/9/1	2016	9	35	Q3	Thursday	975	4	28.92777778	8.8	0.9	994.1333333	1.882352941	81.55555556	5.5	34.1	25.3	0
2016/9/2	2016	9	35	Q3	Friday	976	7	26.32173913	3.5	28.4	993.7	1.030434783	96.82608696	0	28.7	25.2	0
2016/9/3	2016	9	35	Q3	Saturday	977	8	25.8875	1.5	35.5	994.625	1.729166667	95.83333333	0	26.7	25.2	0
2016/9/4	2016	9	36	Q3	Sunday	978	3	27.02916667	6.2	2.7	997.075	1.4375	90.20833333	1	31.3	25.1	0
2016/9/5	2016	9	36	Q3	Monday	979	5	27.82916667	8	0	998.25	1.62173913	82.375	4	32.3	24.3	0
2016/9/6	2016	9	36	Q3	Tuesday	980	6	27.52916667	6.4	30.3	998.4625	1.330434783	88.79166667	4.2	32	25.6	0
2016/9/7	2016	9	36	Q3	Wednesday	981	9	26.87083333	4.9	6.6	998.9041667	1.317391304	92.20833333	0.8	30	25.1	0
2016/9/8	2016	9	36	Q3	Thursday	982	5	26.98333333	5.7	5	999.6875	1.180952381	92.70833333	1.1	31.2	25.5	0
2016/9/9	2016	9	36	Q3	Friday	983	6	26.75416667	5.2	17.4	999.8958333	1.3625	92.20833333	3.3	30.2	25	0
2016/9/10	2016	9	36	Q3	Saturday	984	6	26.1125	3.1	32.7	999.2791667	1.204761905	95.45833333	0	28.2	25.1	0
2016/9/11	2016	9	37	Q3	Sunday	985	2	25.5	5.9	42.9	1000.508333	1.917391304	95.70833333	0.3	29.2	23.3	0
2016/9/12	2016	9	37	Q3	Monday	986	6	27.275	9.7	0.1	1002.375	1.825	83.04166667	9.3	32.9	23.2	0
2016/9/13	2016	9	37	Q3	Tuesday	987	9	28.08333333	8.3	0	1002.558333	1.655	80.70833333	10.5	33.1	24.8	0
2016/9/14	2016	9	37	Q3	Wednesday	988	3	28.00833333	8	0	997.8041667	4.1	70.29166667	8.7	32	24	0
2016/9/15	2016	9	37	Q3	Thursday	989	3	28.025	7.9	0	995.35	2.416666667	76.66666667	6.7	33	25.1	1
2016/9/16	2016	9	37	Q3	Friday	990	7	27.77916667	8.3	0	997.4458333	2.960869565	78.375	10.8	32.6	24.3	1
2016/9/17	2016	9	37	Q3	Saturday	991	3	27.55	8.2	0	998.5125	3.2	74.79166667	10.8	32.2	24	1
2016/9/18	2016	9	38	Q3	Sunday	992	13	26.5	9.9	0	999.7208333	2.752173913	74.29166667	10.3	31.4	21.5	0
2016/9/19	2016	9	38	Q3	Monday	993	8	26.7625	8.8	0	1000.5	2.408333333	74.25	10	31.6	22.8	0
2016/9/20	2016	9	38	Q3	Tuesday	994	12	25.65	4.3	0	1004.329167	1.917391304	74.875	0.2	28.1	23.8	0
2016/9/21	2016	9	38	Q3	Wednesday	995	5	26.66666667	8.5	0	1006.65	2.05	73.20833333	9.9	31.8	23.3	0
2016/9/22	2016	9	38	Q3	Thursday	996	2	26.4625	8.4	0	1005.961111	1.7625	75.20833333	9.8	31.2	22.8	0
2016/9/23	2016	9	38	Q3	Friday	997	9	26.7375	8.5	0	1003.904167	1.5375	82.41666667	6.3	31.3	22.8	0
2016/9/24	2016	9	38	Q3	Saturday	998	7	27.1625	8.7	0	1002.279167	1.313043478	82.66666667	6.3	32.3	23.6	0
2016/9/25	2016	9	39	Q3	Sunday	999	8	27.71666667	9.6	0	1001.691667	1.420833333	82.25	6.6	33.4	23.8	0
2016/9/26	2016	9	39	Q3	Monday	1000	6	28.41666667	9.2	0	999.6	1.314285714	83.875	4.6	33.8	24.6	0
2016/9/27	2016	9	39	Q3	Tuesday	1001	5	29.225	10.3	0	995.6583333	3.016666667	73.25	10.3	35.3	25	0
2016/9/28	2016	9	39	Q3	Wednesday	1002	4	28.575	4.1	0	992.5	3.920833333	64.5	3.1	31.1	27	0
2016/9/29	2016	9	39	Q3	Thursday	1003	6	22.82173913	6.6	0.1	996.7695652	3.526086957	73.52173913	0	26.7	20.1	0
2016/9/30	2016	9	39	Q3	Friday	1004	4	19.16470588	1.5	7.8	1001.035294	2.55	95.88235294	0	19.7	18.2	0
2016/10/1	2016	10	39	Q4	Saturday	1005	5	23.54166667	10.1	24.2	1002.383333	2.3	87	4	29.6	19.5	1
2016/10/2	2016	10	40	Q4	Sunday	1006	1	26.04583333	9.1	0.3	1001.645833	2.426086957	83.58333333	7.2	31.2	22.1	1
2016/10/3	2016	10	40	Q4	Monday	1007	3	27.10416667	6	7.1	1000.108333	1.765217391	80.54166667	5.2	30.6	24.6	1
2016/10/4	2016	10	40	Q4	Tuesday	1008	9	27.16666667	7.5	0	1000.241667	1.691304348	81.125	6.4	31.6	24.1	1
2016/10/5	2016	10	40	Q4	Wednesday	1009	3	26.90416667	6.9	0	1001.358333	2.041666667	79.25	6.9	30.6	23.7	1
2016/10/6	2016	10	40	Q4	Thursday	1010	6	27.1125	6.3	0	1001.954167	2.342857143	75.29166667	5.5	30.8	24.5	1
2016/10/7	2016	10	40	Q4	Friday	1011	1	27.25	6	0	1000.016667	2.8	76.70833333	6.7	30.9	24.9	1
2016/10/8	2016	10	40	Q4	Saturday	1012	7	27.23333333	4.2	0	1000.154167	5.136363636	68.08333333	4.6	29.9	25.7	0
2016/10/9	2016	10	41	Q4	Sunday	1013	7	24.325	4.1	0.5	1002.141667	4.041666667	67.95833333	0.6	26.4	22.3	0
2016/10/10	2016	10	41	Q4	Monday	1014	7	24.06666667	6.9	0	1003.129167	3.316666667	62.91666667	6.1	27.9	21	0
2016/10/11	2016	10	41	Q4	Tuesday	1015	3	23.31666667	4.8	0	1003.916667	2.12173913	72.58333333	1.3	26.2	21.4	0
2016/10/12	2016	10	41	Q4	Wednesday	1016	3	21.83333333	3	0.6	1005.929167	2.726086957	85	0	23.4	20.4	0
2016/10/13	2016	10	41	Q4	Thursday	1017	10	23.50833333	6.8	0	1006.429167	2.986363636	76.20833333	4.8	27.4	20.6	0
2016/10/14	2016	10	41	Q4	Friday	1018	4	24.44583333	9.7	0	1005.825	2.35	73.58333333	7.8	30	20.3	0
2016/10/15	2016	10	41	Q4	Saturday	1019	9	24.71666667	9.8	0	1005.441667	2.383333333	74	9.6	30.5	20.7	0
2016/10/16	2016	10	42	Q4	Sunday	1020	8	26.5625	8.5	0	1004.020833	3.4	66.875	10.5	31.3	22.8	0
2016/10/17	2016	10	42	Q4	Monday	1021	6	26.32083333	6.3	0	1002.1375	3.041666667	73.08333333	4.9	30	23.7	0
2016/10/18	2016	10	42	Q4	Tuesday	1022	1	23.5375	2.3	54.7	1001.0375	3.55	94.5	0	25.2	22.9	0
2016/10/19	2016	10	42	Q4	Wednesday	1023	6	23.62916667	2	32.3	1000.941667	1.625	96.54166667	0	24.5	22.5	0
2016/10/20	2016	10	42	Q4	Thursday	1024	8	25.62083333	7	4.1	997.6708333	2.5625	87.25	4.1	29.8	22.8	0
2016/10/21	2016	10	42	Q4	Friday	1025	4	25.575	3.5	5.4	990.4583333	5.75	79.95833333	0	27.5	24	0
2016/10/22	2016	10	42	Q4	Saturday	1026	3	26.225	7.6	0.6	998.8583333	1.441666667	88.29166667	1.3	30.6	23	0
2016/10/23	2016	10	43	Q4	Sunday	1027	4	26.05	5.9	4.4	1001.779167	1.058333333	91.16666667	0.7	29.4	23.5	0
2016/10/24	2016	10	43	Q4	Monday	1028	8	25.69565217	5.1	5.4	1003.052174	1.430434783	92.69565217	0.7	29.1	24	0
2016/10/25	2016	10	43	Q4	Tuesday	1029	2	27.225	6.6	0.6	1004.658333	2.104347826	83	5.8	31.3	24.7	0
2016/10/26	2016	10	43	Q4	Wednesday	1030	7	26.4	7.1	0	1007.229167	1.386363636	86.95833333	2.7	30.9	23.8	0
2016/10/27	2016	10	43	Q4	Thursday	1031	7	26.22083333	9.2	0	1007.8625	1.441666667	83.41666667	8.9	31.8	22.6	0
2016/10/28	2016	10	43	Q4	Friday	1032	5	26.30833333	8.2	0	1006.9625	1.540909091	84.58333333	7.5	31.4	23.2	0
2016/10/29	2016	10	43	Q4	Saturday	1033	2	23.525	6.5	0	1010.070833	4.1875	76.91666667	6.3	26.7	20.2	0
2016/10/30	2016	10	44	Q4	Sunday	1034	3	20.3125	6.2	0	1013.0875	3.208695652	72.79166667	3.5	23.4	17.2	0
2016/10/31	2016	10	44	Q4	Monday	1035	5	22.99642857	9.5	0	1011.871429	2.819047619	71.85714286	5.2	28.1	18.6	0
2016/11/1	2016	11	44	Q4	Tuesday	1036	6	21.37083333	6.9	0	1013.004167	3.527272727	67.45833333	4.8	25.2	18.3	0
2016/11/2	2016	11	44	Q4	Wednesday	1037	8	19.925	5.8	0	1013.729167	3.3	68	7.7	23.1	17.3	0
2016/11/3	2016	11	44	Q4	Thursday	1038	8	18.94583333	7.5	0	1012.5375	3.269565217	66.83333333	7.8	23.2	15.7	0
2016/11/4	2016	11	44	Q4	Friday	1039	9	18.49166667	11.1	0	1007.7875	1.633333333	73.95833333	9.5	24.7	13.6	0
2016/11/5	2016	11	44	Q4	Saturday	1040	3	19.93333333	12	0	1004.870833	1.72173913	80	8.6	26.9	14.9	0
2016/11/6	2016	11	45	Q4	Sunday	1041	4	21.7625	9.3	0	1006.716667	1.416666667	85	2.2	26.9	17.6	0
2016/11/7	2016	11	45	Q4	Monday	1042	6	22.65416667	11.3	0	1008.408333	1.460869565	82.58333333	8.9	29.2	17.9	0
2016/11/8	2016	11	45	Q4	Tuesday	1043	8	19.97777778	4.4	0	1010.516667	3.294444444	80.33333333	2.2	22.6	18.2	0
2016/11/9	2016	11	45	Q4	Wednesday	1044	6	16.28333333	4.2	0	1013.033333	3.434782609	76.41666667	0	17.9	13.7	0
2016/11/10	2016	11	45	Q4	Thursday	1045	2	12.73333333	2.5	7.7	1013.979167	3.365217391	92.875	0	14.1	11.6	0
2016/11/11	2016	11	45	Q4	Friday	1046	0	13.5625	4.5	2.3	1011.875	1.995454545	92.20833333	0	15.7	11.2	0
2016/11/12	2016	11	45	Q4	Saturday	1047	3	20.3125	10.8	0	1009.825	1.579166667	83.91666667	2.8	26.2	15.4	0
2016/11/13	2016	11	46	Q4	Sunday	1048	6	23.5375	6.9	0	1008.545833	1.633333333	86.66666667	2.2	27.9	21	0
2016/11/14	2016	11	46	Q4	Monday	1049	3	23.60833333	9.7	0	1007.35	1.425	86.66666667	6	29.5	19.8	0
2016/11/15	2016	11	46	Q4	Tuesday	1050	8	24.35416667	11.1	0	1007.3625	1.343478261	83.25	7.1	30.6	19.5	0
2016/11/16	2016	11	46	Q4	Wednesday	1051	6	24.27083333	7.9	0	1008.708333	1.4375	81.41666667	1.6	28.7	20.8	0
2016/11/17	2016	11	46	Q4	Thursday	1052	12	22.67916667	8.5	0	1008.5	1.313043478	87.125	3	28.3	19.8	0
2016/11/18	2016	11	46	Q4	Friday	1053	7	22.56666667	7.9	0	1006.233333	1.313043478	86.875	1.5	26.5	18.6	0
2016/11/19	2016	11	46	Q4	Saturday	1054	4	24.4625	6.3	0.4	1005.0125	1.175	89.875	0	28.3	22	0
2016/11/20	2016	11	47	Q4	Sunday	1055	6	24.38333333	6.2	3.6	1004.508333	1.55	89.375	0.5	28.4	22.2	0
2016/11/21	2016	11	47	Q4	Monday	1056	3	23.19583333	5.1	5	1004.641667	1.543478261	92.25	0.6	26	20.9	0
2016/11/22	2016	11	47	Q4	Tuesday	1057	12	22.1375	2.2	13.1	1005.495833	1.470833333	97.08333333	0	22.9	20.7	0
2016/11/23	2016	11	47	Q4	Wednesday	1058	3	16.8125	9.2	15.5	1009.608333	4.573913043	88.08333333	0	20.8	11.6	0
2016/11/24	2016	11	47	Q4	Thursday	1059	2	12.7625	6.2	0.4	1012.758333	4.213636364	73.95833333	0.3	16.3	10.1	0
2016/11/25	2016	11	47	Q4	Friday	1060	5	12.93333333	5.9	1	1009.920833	3.190909091	86.91666667	0.2	16.4	10.5	0
2016/11/26	2016	11	47	Q4	Saturday	1061	6	11.2375	4.1	12.6	1010.4375	4.781818182	92.25	0	13.8	9.7	0
2016/11/27	2016	11	48	Q4	Sunday	1062	4	12.87916667	9.3	0	1010.379167	3.781818182	71.5	8.3	18.3	9	0
2016/11/28	2016	11	48	Q4	Monday	1063	3	14.16666667	10.3	0	1013.8	3.175	66.75	9.7	19.7	9.4	0
2016/11/29	2016	11	48	Q4	Tuesday	1064	3	15.17083333	7.5	0	1015.4875	2.313043478	70.75	0	18.8	11.3	0
2016/11/30	2016	11	48	Q4	Wednesday	1065	4	16.19583333	8	0	1015.504167	3.816666667	66.66666667	7.4	20.7	12.7	0
2016/12/1	2016	12	48	Q4	Thursday	1066	3	15.76666667	9.4	0	1015.1875	3.133333333	66.83333333	9.1	21.1	11.7	0
2016/12/2	2016	12	48	Q4	Friday	1067	4	16.38333333	8.9	0	1015.379167	2.458333333	71.75	6.5	21.8	12.9	0
2016/12/3	2016	12	48	Q4	Saturday	1068	4	17.35416667	7.3	0	1013.570833	1.986956522	78.04166667	0.7	21.1	13.8	0
2016/12/4	2016	12	49	Q4	Sunday	1069	5	20.05	8.9	0	1010.508333	1.695833333	78.29166667	5.7	25.9	17	0
2016/12/5	2016	12	49	Q4	Monday	1070	6	21.01666667	10.5	0	1010.004167	2.626086957	75.45833333	8.4	26.6	16.1	0
2016/12/6	2016	12	49	Q4	Tuesday	1071	9	18.07083333	5.6	0	1013.920833	3.120833333	55.125	0.7	20.7	15.1	0
2016/12/7	2016	12	49	Q4	Wednesday	1072	4	16.07083333	10.2	0	1011.708333	2.054166667	61.16666667	9.1	22	11.8	0
2016/12/8	2016	12	49	Q4	Thursday	1073	6	15.06666667	11.2	0	1009.054167	1.920833333	58.33333333	8.6	21.9	10.7	0
2016/12/9	2016	12	49	Q4	Friday	1074	6	14.73333333	14.5	0	1007.566667	2.104166667	67.04166667	8.9	23.3	8.8	0
2016/12/10	2016	12	49	Q4	Saturday	1075	2	16.49166667	13.3	0	1008.504167	2.066666667	75.45833333	7.3	24.1	10.8	0
2016/12/11	2016	12	50	Q4	Sunday	1076	3	17.6875	11	0	1008.141667	1.691666667	80.20833333	8.2	24.3	13.3	0
2016/12/12	2016	12	50	Q4	Monday	1077	8	19.58333333	10.8	0	1006.841667	1.816666667	79.875	7.8	25.4	14.6	0
2016/12/13	2016	12	50	Q4	Tuesday	1078	6	20.00833333	9.6	0	1006.916667	2.454545455	82.83333333	1.8	25.6	16	0
2016/12/14	2016	12	50	Q4	Wednesday	1079	6	17.6625	5.8	0	1011.545833	4.513636364	64.875	7.1	21.2	15.4	0
2016/12/15	2016	12	50	Q4	Thursday	1080	7	14.275	7	0	1015.904167	4.038095238	60.08333333	7.4	18.5	11.5	0
2016/12/16	2016	12	50	Q4	Friday	1081	5	11.21666667	8.5	0	1018.583333	3.340909091	58.29166667	9.6	16.6	8.1	0
2016/12/17	2016	12	50	Q4	Saturday	1082	5	12.9375	12.8	0	1015.416667	1.508333333	66.16666667	7.5	19.5	6.7	0
2016/12/18	2016	12	51	Q4	Sunday	1083	4	17.62916667	10.8	0	1013.4375	1.379166667	71.625	6.1	24.4	13.6	0
2016/12/19	2016	12	51	Q4	Monday	1084	5	19.59583333	10	0	1010.1875	1.658333333	77.66666667	7.4	25.7	15.7	0
2016/12/20	2016	12	51	Q4	Tuesday	1085	5	20.375	10.3	0	1008.891667	1.5	80.125	4.1	26.7	16.4	0
2016/12/21	2016	12	51	Q4	Wednesday	1086	5	20.54166667	8	1.3	1008.816667	1.491304348	86	0.4	24.9	16.9	0
2016/12/22	2016	12	51	Q4	Thursday	1087	7	18.87916667	6.7	0.1	1010.295833	3.952173913	72.625	7.2	22.2	15.5	0
2016/12/23	2016	12	51	Q4	Friday	1088	6	15.46666667	6.6	0	1011.875	2.07826087	72.04166667	0	18.6	12	0
2016/12/24	2016	12	51	Q4	Saturday	1089	2	15.87916667	1.1	2	1011.1625	1.204166667	89.66666667	0	16.5	15.4	0
2016/12/25	2016	12	52	Q4	Sunday	1090	4	17.1	3.9	0	1010.383333	1.143478261	90.125	0	19.4	15.5	0
2016/12/26	2016	12	52	Q4	Monday	1091	6	19.06666667	10.8	0	1009.454167	2.875	81.75	6.8	25.3	14.5	0
2016/12/27	2016	12	52	Q4	Tuesday	1092	5	12.22083333	5.6	0	1014.825	6.371428571	61.625	8.7	14.5	8.9	0
2016/12/28	2016	12	52	Q4	Wednesday	1093	6	10.07916667	11	0	1016.121739	3.014285714	62.45833333	8.3	16.1	5.1	0
2016/12/29	2016	12	52	Q4	Thursday	1094	3	11.75	7.4	0	1017.158333	3.263636364	47.83333333	1.2	16.3	8.9	0
2016/12/30	2016	12	52	Q4	Friday	1095	2	12.27083333	11.1	0	1016.7875	2.229166667	57.33333333	7.5	19.1	8	0
2016/12/31	2016	12	52	Q4	Saturday	1096	4	14.5	13.1	0	1014.916667	2.079166667	67.33333333	9.2	22.3	9.2	1
2017/1/1	2017	1	1	Q1	Sunday	1097	8	15.93333333	13.4	0	1013.679167	1.729166667	77.91666667	8.6	23.5	10.1	1
2017/1/2	2017	1	1	Q1	Monday	1098	4	18.51666667	13.7	0	1012.0375	1.444	77.45833333	6.8	26.7	13	1
2017/1/3	2017	1	1	Q1	Tuesday	1099	5	19.725	12.9	0	1011.05	1.430434783	80.54166667	7.8	27.3	14.4	0
2017/1/4	2017	1	1	Q1	Wednesday	1100	10	18.9	9.1	0	1010.2625	1.25	88.16666667	2.9	24.4	15.3	0
2017/1/5	2017	1	1	Q1	Thursday	1101	2	19.05	11.2	0	1008.683333	1.420833333	88.41666667	0.9	26.1	14.9	0
2017/1/6	2017	1	1	Q1	Friday	1102	6	19.98333333	11.1	0	1006.829167	1.586956522	83.375	4.6	26.1	15	0
2017/1/7	2017	1	1	Q1	Saturday	1103	3	20.35	6.3	0.1	1005.4375	1.139130435	87.20833333	0	24.2	17.9	0
2017/1/8	2017	1	2	Q1	Sunday	1104	3	19.70833333	8	0	1005.9125	3.326086957	78.83333333	5.4	24.6	16.6	0
2017/1/9	2017	1	2	Q1	Monday	1105	7	17.60833333	8.3	0	1008.354167	2.7	75.5	8.3	22.8	14.5	0
2017/1/10	2017	1	2	Q1	Tuesday	1106	8	18.36666667	9.5	0	1009.595833	1.575	79.33333333	4.2	23.7	14.2	0
2017/1/11	2017	1	2	Q1	Wednesday	1107	3	17.59583333	4.2	0.5	1009.9375	2.5375	82.08333333	0.3	20.6	16.4	0
2017/1/12	2017	1	2	Q1	Thursday	1108	7	12.15	6.2	0.3	1009.4	3.43125	88.125	0	15.5	9.3	0
2017/1/13	2017	1	2	Q1	Friday	1109	7	10.35416667	3.2	3.1	1009.425	3.32	94.83333333	0	12.5	9.3	0
2017/1/14	2017	1	2	Q1	Saturday	1110	7	11.66666667	3.3	0.3	1010.895833	2.804545455	91.79166667	0	13.6	10.3	0
2017/1/15	2017	1	3	Q1	Sunday	1111	0	11.55833333	2.6	0.5	1013.383333	3.17826087	87.33333333	0	12.6	10	1
2017/1/16	2017	1	3	Q1	Monday	1112	2	13.77083333	5.2	1.8	1013.0625	2.865217391	90.25	0	16.9	11.7	1
2017/1/17	2017	1	3	Q1	Tuesday	1113	5	16.72083333	7.3	1.8	1013.341667	2.754545455	89	0	20.9	13.6	1
2017/1/18	2017	1	3	Q1	Wednesday	1114	2	16.27916667	5.5	0	1013.275	1.7875	83.125	0	19.6	14.1	1
2017/1/19	2017	1	3	Q1	Thursday	1115	2	13.77083333	6.7	0	1012.75	3.454166667	83.08333333	0	18.1	11.4	1
2017/1/20	2017	1	3	Q1	Friday	1116	5	13.59166667	8.4	0	1015.795833	4.052380952	65.79166667	4.9	18.8	10.4	1
2017/1/21	2017	1	3	Q1	Saturday	1117	2	12.925	11.5	0	1017.9625	2.743478261	56.625	8.3	19.8	8.3	1
2017/1/22	2017	1	4	Q1	Sunday	1118	4	13.37083333	12.1	0	1018.420833	2.725	47.79166667	9.1	20.7	8.6	1
2017/1/23	2017	1	4	Q1	Monday	1119	0	14.875	11.2	0	1017.4125	2.033333333	61.16666667	8.9	20.6	9.4	1
2017/1/24	2017	1	4	Q1	Tuesday	1120	0	16.9375	12.5	0	1016.970833	1.65	70.58333333	1.8	23.9	11.4	1
2017/1/25	2017	1	4	Q1	Wednesday	1121	4	14.85	11.2	0	1017.125	2.2875	70.66666667	8.9	21.5	10.3	1
2017/1/26	2017	1	4	Q1	Thursday	1122	2	14.07916667	14.4	0	1016.070833	1.965217391	68.125	8.9	22.7	8.3	1
2017/1/27	2017	1	4	Q1	Friday	1123	4	15.28333333	14.1	0	1014.583333	1.827272727	74.58333333	9.5	22.6	8.5	1
2017/1/28	2017	1	4	Q1	Saturday	1124	2	17.48333333	6.5	0.9	1010.179167	1.825	77.70833333	6.7	22.1	15.6	1
2017/1/29	2017	1	5	Q1	Sunday	1125	1	18.18333333	5.9	3	1008.4125	1.656521739	94.54166667	0	21.7	15.8	1
2017/1/30	2017	1	5	Q1	Monday	1126	4	13.47083333	3.3	0	1010.479167	3.743478261	81.5	5.4	15.5	12.2	1
2017/1/31	2017	1	5	Q1	Tuesday	1127	1	16.42083333	10.1	0.2	1012.658333	3.15	79.04166667	0	22.7	12.6	1
2017/2/1	2017	2	5	Q1	Wednesday	1128	2	15.7	7.3	0	1013.625	3.108333333	71.29166667	3.7	20.6	13.3	1
2017/2/2	2017	2	5	Q1	Thursday	1129	1	16.53333333	6.3	0	1014.425	2.5375	71.125	3.8	20.6	14.3	1
2017/2/3	2017	2	5	Q1	Friday	1130	2	16.99583333	7.9	0	1012.183333	1.604166667	80.91666667	0.4	22.3	14.4	1
2017/2/4	2017	2	5	Q1	Saturday	1131	0	18.07083333	9.5	11.9	1007.970833	1.533333333	85.20833333	2.8	23.5	14	1
2017/2/5	2017	2	6	Q1	Sunday	1132	0	19.39166667	8.3	0	1005.8125	2.3375	83.66666667	5.8	23.8	15.5	1
2017/2/6	2017	2	6	Q1	Monday	1133	2	18.3375	3.7	0	1006.820833	1.833333333	73.91666667	6.1	20.5	16.8	1
2017/2/7	2017	2	6	Q1	Tuesday	1134	4	14.66666667	7.9	0.1	1007.9875	1.359090909	72.20833333	0	18	10.1	1
2017/2/8	2017	2	6	Q1	Wednesday	1135	0	9.770833333	6	3.2	1009.158333	2.891304348	85.75	0	13.2	7.2	1
2017/2/9	2017	2	6	Q1	Thursday	1136	6	9.85	6.3	0	1014.15	4.942857143	62.29166667	6.1	13.8	7.5	1
2017/2/10	2017	2	6	Q1	Friday	1137	2	10.6375	11.7	0	1016.25	3.629166667	46.25	0	17	5.3	1
2017/2/11	2017	2	6	Q1	Saturday	1138	0	11.42083333	14	0	1018.554167	2.670833333	48.70833333	8.6	19.3	5.3	1
2017/2/12	2017	2	7	Q1	Sunday	1139	1	12.60833333	16	0	1018.454167	2.018181818	55.41666667	9.1	21.7	5.7	1
2017/2/13	2017	2	7	Q1	Monday	1140	3	14.5375	14.8	0	1018.591667	1.934782609	65	9.6	23.2	8.4	1
2017/2/14	2017	2	7	Q1	Tuesday	1141	1	15.24166667	14.9	0	1019.758333	1.825	70.45833333	8.7	23.5	8.6	0
2017/2/15	2017	2	7	Q1	Wednesday	1142	4	16.17916667	14.8	0	1017.495833	1.595833333	69.70833333	9.2	24.3	9.5	0
2017/2/16	2017	2	7	Q1	Thursday	1143	4	18.09583333	15.4	0	1013.15	1.791304348	74.375	9.4	26.8	11.4	0
2017/2/17	2017	2	7	Q1	Friday	1144	4	20.03333333	14.8	0	1012.204167	1.604545455	74.75	8.3	28.6	13.8	0
2017/2/18	2017	2	7	Q1	Saturday	1145	2	18.6	5.1	0	1012.366667	1.47826087	70.08333333	9.1	21.7	16.6	0
2017/2/19	2017	2	8	Q1	Sunday	1146	5	20.60833333	9.7	0.1	1009.7	2.029166667	75.91666667	2.1	26.7	17	0
2017/2/20	2017	2	8	Q1	Monday	1147	6	20.53333333	7.8	0.2	1005.3	1.5375	81.79166667	6.1	24.4	16.6	0
2017/2/21	2017	2	8	Q1	Tuesday	1148	9	20.20416667	5	0	1007.7625	1.8	82.91666667	0.2	23.2	18.2	0
2017/2/22	2017	2	8	Q1	Wednesday	1149	5	12.09583333	5.6	0	1006.6125	5.072727273	84.70833333	0	15.4	9.8	0
2017/2/23	2017	2	8	Q1	Thursday	1150	4	8.608333333	2.9	0	1010.9625	3.463636364	78.79166667	0	10.3	7.4	0
2017/2/24	2017	2	8	Q1	Friday	1151	4	7.95	2.6	0.4	1015.495833	3.041666667	79.625	0	9.4	6.8	0
2017/2/25	2017	2	8	Q1	Saturday	1152	4	12.0375	10.1	3.1	1014.2375	2.147826087	88.83333333	0	17.8	7.7	0
2017/2/26	2017	2	9	Q1	Sunday	1153	4	16.125	7.4	7.3	1013.845833	1.620833333	74.41666667	4.9	20.1	12.7	0
2017/2/27	2017	2	9	Q1	Monday	1154	4	16.37083333	6.1	0	1014.141667	1.652173913	60.29166667	2.5	19.8	13.7	0
2017/2/28	2017	2	9	Q1	Tuesday	1155	3	17.22916667	8.2	0	1012.358333	3.008333333	67.91666667	0	22.8	14.6	0
2017/3/1	2017	3	9	Q1	Wednesday	1156	6	15.7625	12.4	0	1011.845833	2.495833333	64.83333333	3.9	23.1	10.7	0
2017/3/2	2017	3	9	Q1	Thursday	1157	8	15.575	13.6	0	1011.5875	1.8625	54.625	9.8	22.6	9	0
2017/3/3	2017	3	9	Q1	Friday	1158	5	18.7125	9.5	0	1008.204167	2.125	60.33333333	7.5	23.4	13.9	0
2017/3/4	2017	3	9	Q1	Saturday	1159	3	21.25	6.6	0	1005.304167	2.133333333	71.5	2.3	25.3	18.7	0
2017/3/5	2017	3	10	Q1	Sunday	1160	10	17.57916667	3.4	0	1003.75	3.608333333	78.41666667	1.8	19.2	15.8	0
2017/3/6	2017	3	10	Q1	Monday	1161	5	14.03333333	2.7	0	1006.0875	2.308333333	74.16666667	0	15.6	12.9	0
2017/3/7	2017	3	10	Q1	Tuesday	1162	5	13.4125	4.6	0.3	1008.929167	2.22173913	87.375	0	16	11.4	0
2017/3/8	2017	3	10	Q1	Wednesday	1163	6	13.6375	1.6	5.6	1010.183333	1.666666667	87.625	0	14.6	13	0
2017/3/9	2017	3	10	Q1	Thursday	1164	8	14.90416667	2.7	6.1	1008.125	1.666666667	92.20833333	0	16.2	13.5	0
2017/3/10	2017	3	10	Q1	Friday	1165	6	16.60833333	1.6	3	1003.995833	1.365217391	99.79166667	0	17.4	15.8	0
2017/3/11	2017	3	10	Q1	Saturday	1166	5	18.7875	4.2	4.6	1006.529167	1.266666667	99.79166667	0	21.1	16.9	0
2017/3/12	2017	3	11	Q1	Sunday	1167	5	21.375	5.1	0.4	1005.55	1.439130435	93.58333333	0	24.1	19	0
2017/3/13	2017	3	11	Q1	Monday	1168	9	17.2375	6.4	0.2	1003.066667	3.141666667	92.33333333	0	21.1	14.7	0
2017/3/14	2017	3	11	Q1	Tuesday	1169	3	15.1625	5	0.3	1007.891667	1.470833333	83.33333333	0	18	13	0
2017/3/15	2017	3	11	Q1	Wednesday	1170	7	16.4	2.7	0	1010.133333	1.658333333	81.33333333	0	18.1	15.4	0
2017/3/16	2017	3	11	Q1	Thursday	1171	6	17.625	6.2	0	1008.275	1.566666667	85.45833333	0	21	14.8	0
2017/3/17	2017	3	11	Q1	Friday	1172	4	19.12083333	3.9	0.3	1008.7875	1.617391304	89.75	0	21.6	17.7	0
2017/3/18	2017	3	11	Q1	Saturday	1173	6	20.00416667	2.8	53.1	1009.158333	1.466666667	93.29166667	0	21.4	18.6	0
2017/3/19	2017	3	12	Q1	Sunday	1174	4	21.99583333	5.8	33.8	1008.441667	1.116666667	99.41666667	0	25.4	19.6	0
2017/3/20	2017	3	12	Q1	Monday	1175	9	21.58333333	5.8	0	1006.725	2.1875	91.45833333	0	25.9	20.1	0
2017/3/21	2017	3	12	Q1	Tuesday	1176	4	19.525	2.1	0	1006.5375	1.579166667	87.70833333	2.1	21	18.9	0
2017/3/22	2017	3	12	Q1	Wednesday	1177	10	20.675	5.1	13	1005.316667	1.17826087	93.70833333	0	23.8	18.7	0
2017/3/23	2017	3	12	Q1	Thursday	1178	7	22.25	7.5	0.3	1006.370833	2.291304348	92.20833333	0	26.5	19	0
2017/3/24	2017	3	12	Q1	Friday	1179	6	15.625	8.1	0.1	1006.979167	3.504347826	80.79166667	0.8	21	12.9	0
2017/3/25	2017	3	12	Q1	Saturday	1180	8	13.52380952	8	1.6	1010.208333	2.63	89.20833333	0	18.7	10.7	0
2017/3/26	2017	3	13	Q1	Sunday	1181	2	17.18695652	14.5	4.8	1014.719048	1.765217391	80.04761905	2	24.4	9.9	0
2017/3/27	2017	3	13	Q1	Monday	1182	10	19.35	12.8	0	1014.686957	2.325	64.04166667	10.1	25.2	12.4	0
2017/3/28	2017	3	13	Q1	Tuesday	1183	4	22.12916667	6.2	0	1010.7625	1.845833333	69.33333333	3	25.5	19.3	0
2017/3/29	2017	3	13	Q1	Wednesday	1184	7	22.84166667	4.6	1.3	1009.5375	2.104166667	81.5	0.4	25.1	20.5	0
2017/3/30	2017	3	13	Q1	Thursday	1185	7	17.9125	9.1	0	1008.425	3.57826087	86	0	23	13.9	0
2017/3/31	2017	3	13	Q1	Friday	1186	0	16.5125	12.1	46.2	1007.8875	2.552173913	69.83333333	0	23.7	11.6	0
2017/4/1	2017	4	13	Q2	Saturday	1187	7	17.82916667	14.4	0.1	1012.570833	1.995652174	60	10.1	25	10.6	0
2017/4/2	2017	4	14	Q2	Sunday	1188	5	18.4625	13.7	0	1012.847826	2.272727273	69.375	11.1	25.2	11.5	1
2017/4/3	2017	4	14	Q2	Monday	1189	0	20.0125	13.5	0	1012.420833	2.616666667	71.20833333	10.1	26.2	12.7	1
2017/4/4	2017	4	14	Q2	Tuesday	1190	5	20.70416667	9.8	0	1009.983333	1.727777778	84.5	9	26.4	16.6	1
2017/4/5	2017	4	14	Q2	Wednesday	1191	0	21.825	4.1	0	1007.15	1.179166667	94.08333333	3.9	24.2	20.1	0
2017/4/6	2017	4	14	Q2	Thursday	1192	6	23.73333333	6.7	4.1	1004.391667	1.770833333	84.25	0	27.4	20.7	0
2017/4/7	2017	4	14	Q2	Friday	1193	12	24.48333333	5.9	0	1003.891667	2.320833333	84.625	0.4	28	22.1	0
2017/4/8	2017	4	14	Q2	Saturday	1194	7	25.12083333	5	0	1003.408333	2.870833333	84.16666667	1.8	27.8	22.8	0
2017/4/9	2017	4	15	Q2	Sunday	1195	12	25.99166667	2.7	0	1000.320833	2.629166667	87.66666667	0.8	27.5	24.8	0
2017/4/10	2017	4	15	Q2	Monday	1196	8	21.70416667	9	0	997.5833333	3.1875	94.25	0	25.9	16.9	0
2017/4/11	2017	4	15	Q2	Tuesday	1197	7	16.94166667	4.4	1.6	999.7208333	2.941666667	83.33333333	0	19.4	15	0
2017/4/12	2017	4	15	Q2	Wednesday	1198	9	17.51666667	3.9	31	1006.325	1.666666667	78.83333333	0	19.5	15.6	0
2017/4/13	2017	4	15	Q2	Thursday	1199	9	19.4125	8.9	0	1009.758333	1.273913043	86.58333333	0	23.7	14.8	0
2017/4/14	2017	4	15	Q2	Friday	1200	4	23.00416667	6.8	0	1007.095833	1.433333333	85.33333333	0	26.6	19.8	0
2017/4/15	2017	4	15	Q2	Saturday	1201	1	24.7375	7.5	0	1004.983333	1.517391304	84.33333333	0	29.5	22	0
2017/4/16	2017	4	16	Q2	Sunday	1202	1	25.75	12.3	0	1004.783333	1.654166667	78.29166667	3.7	32.4	20.1	0
2017/4/17	2017	4	16	Q2	Monday	1203	9	25.89583333	9.4	0	1002.654167	1.7125	78.70833333	8.6	30.8	21.4	0
2017/4/18	2017	4	16	Q2	Tuesday	1204	10	24.39166667	7.7	0	1000.608333	2.041666667	86.66666667	3.9	29.6	21.9	0
2017/4/19	2017	4	16	Q2	Wednesday	1205	4	24.29166667	4.8	6.5	1000.425	2.116666667	95.08333333	2.4	26.7	21.9	0
2017/4/20	2017	4	16	Q2	Thursday	1206	5	23.725	8.3	20.6	1001.020833	2.166666667	93.58333333	1.1	27.9	19.6	0
2017/4/21	2017	4	16	Q2	Friday	1207	6	17.26666667	5.7	30.2	1000.058333	2.605263158	82.66666667	0	20.9	15.2	0
2017/4/22	2017	4	16	Q2	Saturday	1208	5	18.89583333	8.1	2.3	1005.621053	1.4125	84.875	1.5	23.2	15.1	0
2017/4/23	2017	4	17	Q2	Sunday	1209	5	20.45416667	3.9	0	1006.7	1.345833333	88.125	1.5	22.4	18.5	0
2017/4/24	2017	4	17	Q2	Monday	1210	2	21.4125	3.6	0	1006.0125	1.466666667	94.33333333	0	23.3	19.7	0
2017/4/25	2017	4	17	Q2	Tuesday	1211	6	22.95	4.7	2.7	1003.758333	1.625	95.70833333	0	26.3	21.6	0
2017/4/26	2017	4	17	Q2	Wednesday	1212	6	20.37916667	4.2	10.4	1002.5625	3.454166667	82.375	0.7	22.5	18.3	0
2017/4/27	2017	4	17	Q2	Thursday	1213	4	20.225	12.4	2.7	1005.216667	2.041666667	64.41666667	0.5	27.3	14.9	0
2017/4/28	2017	4	17	Q2	Friday	1214	7	21.7125	13.5	0	1007.291667	1.616666667	70.79166667	10.9	28.3	14.8	0
2017/4/29	2017	4	17	Q2	Saturday	1215	6	23.30416667	10.6	0	1005.725	2.333333333	71.125	6.9	28.3	17.7	0
2017/4/30	2017	4	18	Q2	Sunday	1216	5	24.5625	7	0	1004.541667	2.3375	73.54166667	5.8	27.7	20.7	0
2017/5/1	2017	5	18	Q2	Monday	1217	9	26.04583333	6.7	0	1004.004167	2.2	80	4.1	29.3	22.6	1
2017/5/2	2017	5	18	Q2	Tuesday	1218	3	26.91666667	3.9	0	1003.229167	4.033333333	81.45833333	2	29.4	25.5	0
2017/5/3	2017	5	18	Q2	Wednesday	1219	6	24.4875	5	0	1002.45	1.875	90.08333333	2.9	26.2	21.2	0
2017/5/4	2017	5	18	Q2	Thursday	1220	8	24.86666667	9.8	39.3	1003.383333	1.816666667	76.29166667	0	30.2	20.4	0
2017/5/5	2017	5	18	Q2	Friday	1221	3	26.77083333	10.9	0	1005.641667	1.741666667	75.70833333	2.1	32.6	21.7	0
2017/5/6	2017	5	18	Q2	Saturday	1222	7	24.525	4	0	1006.629167	1.883333333	92.83333333	6.3	26.8	22.8	0
2017/5/7	2017	5	19	Q2	Sunday	1223	4	24.57916667	6.2	164.1	1005.879167	2.329166667	86.20833333	0	27.9	21.7	0
2017/5/8	2017	5	19	Q2	Monday	1224	7	24.7	6.9	36.6	1003.308333	1.354166667	88.08333333	1.4	28.9	22	0
2017/5/9	2017	5	19	Q2	Tuesday	1225	10	26.42916667	8.3	0.3	1004.375	1.675	82.25	2	30.6	22.3	0
2017/5/10	2017	5	19	Q2	Wednesday	1226	3	26.9875	8.4	0	1005.4625	1.625	78	6.6	31.1	22.7	0
2017/5/11	2017	5	19	Q2	Thursday	1227	4	25.34166667	4.3	0	1005.308333	1.875	82.58333333	5.1	27.6	23.3	0
2017/5/12	2017	5	19	Q2	Friday	1228	5	24.30416667	5.1	0.1	1003.170833	1.308333333	90.20833333	1	27.2	22.1	0
2017/5/13	2017	5	19	Q2	Saturday	1229	6	25.96666667	8.8	0	1001.933333	2.066666667	82.20833333	0	30.4	21.6	0
2017/5/14	2017	5	20	Q2	Sunday	1230	4	25.05	2.4	0	1001.941667	1.7125	93.20833333	4.3	26.4	24	0
2017/5/15	2017	5	20	Q2	Monday	1231	7	23.725	7.7	63.2	1000.333333	3.108333333	81.91666667	0	28.3	20.6	0
2017/5/16	2017	5	20	Q2	Tuesday	1232	4	24.8375	10.4	27.6	1000.183333	1.633333333	75.5	3.6	30.7	20.3	0
2017/5/17	2017	5	20	Q2	Wednesday	1233	10	25.12083333	6.9	0	1001.516667	1.25	77.83333333	8.4	29	22.1	0
2017/5/18	2017	5	20	Q2	Thursday	1234	6	22.92083333	5.4	0	1003.654167	1.833333333	89	2.8	26.1	20.7	0
2017/5/19	2017	5	20	Q2	Friday	1235	4	23.01666667	4.8	2.7	1003.470833	0.826086957	93.08333333	0	25.7	20.9	0
2017/5/20	2017	5	20	Q2	Saturday	1236	9	24.28333333	4.5	4.2	1000.941667	1.333333333	93	0	27.6	23.1	0
2017/5/21	2017	5	21	Q2	Sunday	1237	6	24.25	4.2	16.4	999.3083333	1.445833333	93.75	0.8	26.9	22.7	0
2017/5/22	2017	5	21	Q2	Monday	1238	7	26.64166667	7	3	999.8041667	1.470833333	88.875	0	30.6	23.6	0
2017/5/23	2017	5	21	Q2	Tuesday	1239	16	23.92916667	4.6	2.3	999.4166667	2.975	94.5	1	26.4	21.8	0
2017/5/24	2017	5	21	Q2	Wednesday	1240	6	24.55416667	5.7	61.6	998.9916667	2.495833333	76.75	0	27.6	21.9	0
2017/5/25	2017	5	21	Q2	Thursday	1241	10	23.4125	8.1	0	1001.379167	1.529166667	78	1.2	27.6	19.5	0
2017/5/26	2017	5	21	Q2	Friday	1242	10	25.25416667	10.1	0	1002.466667	1.525	73.375	0	30.6	20.5	0
2017/5/27	2017	5	21	Q2	Saturday	1243	7	26.09583333	12.7	0	1001.966667	1.420833333	73.54166667	10.9	32.8	20.1	0
2017/5/28	2017	5	22	Q2	Sunday	1244	6	26.6125	10.9	0	1001.241667	1.604166667	72.75	10.9	32.1	21.2	1
2017/5/29	2017	5	22	Q2	Monday	1245	1	26.42083333	9.1	0	1001.483333	1.233333333	78.25	8.5	30.6	21.5	1
2017/5/30	2017	5	22	Q2	Tuesday	1246	5	28.38333333	8.4	0	1001.166667	1.691666667	78.41666667	5.9	32.7	24.3	1
2017/5/31	2017	5	22	Q2	Wednesday	1247	4	29.5625	5.9	0	998.0875	3.520833333	77.08333333	4.9	32.7	26.8	0
2017/6/1	2017	6	22	Q2	Thursday	1248	4	28.64166667	6.8	0	994.1875	2.3125	86.25	3.9	32.1	25.3	0
2017/6/2	2017	6	22	Q2	Friday	1249	7	28.67916667	9.3	25.2	993.4666667	1.795833333	87.41666667	1.1	34.7	25.4	0
2017/6/3	2017	6	22	Q2	Saturday	1250	5	28.83333333	5.2	31	993.7041667	2.108333333	89.875	3.8	31.5	26.3	0
2017/6/4	2017	6	23	Q2	Sunday	1251	9	28.91666667	4.8	0	994.5375	3.275	82.875	0	31.4	26.6	0
2017/6/5	2017	6	23	Q2	Monday	1252	4	30.05833333	6.6	21.6	997.2208333	3.491666667	74.625	5	33.7	27.1	0
2017/6/6	2017	6	23	Q2	Tuesday	1253	3	27.99166667	9.5	0	1000.391667	2.1125	83.04166667	10.3	33.6	24.1	0
2017/6/7	2017	6	23	Q2	Wednesday	1254	4	28.60416667	8	26.4	1001.966667	2.016666667	80.75	7.6	33.3	25.3	0
2017/6/8	2017	6	23	Q2	Thursday	1255	6	27.6	6.2	0	1001.65	1.45	87.58333333	7.2	31.2	25	0
2017/6/9	2017	6	23	Q2	Friday	1256	5	28.44166667	6.5	0	1001.083333	2.0625	82.58333333	3.6	31.3	24.8	0
2017/6/10	2017	6	23	Q2	Saturday	1257	7	30.36666667	10.1	1	1000.158333	1.433333333	74.45833333	6.6	35.6	25.5	0
2017/6/11	2017	6	24	Q2	Sunday	1258	6	27.57916667	7.3	0	998.7041667	2.308333333	85.25	10.6	32.3	25	0
2017/6/12	2017	6	24	Q2	Monday	1259	8	28.02916667	6	9.5	996.5875	2.670833333	81.5	3.5	31.2	25.2	0
2017/6/13	2017	6	24	Q2	Tuesday	1260	7	26.79166667	3.9	0.1	997.15	1.3125	94.66666667	2.6	28.7	24.8	0
2017/6/14	2017	6	24	Q2	Wednesday	1261	6	28.99166667	7	13.5	1000.2625	2.65	82.25	0	33.2	26.2	0
2017/6/15	2017	6	24	Q2	Thursday	1262	11	25.80416667	7.4	0.1	998.7375	2.05	95.83333333	4.6	31	23.6	0
2017/6/16	2017	6	24	Q2	Friday	1263	4	25.65833333	4.5	135.5	996.9458333	1.258333333	91.375	2.5	28.2	23.7	0
2017/6/17	2017	6	24	Q2	Saturday	1264	7	24.7875	1.5	11.6	995.4958333	1.341666667	94.29166667	0	25.6	24.1	0
2017/6/18	2017	6	25	Q2	Sunday	1265	8	25.45833333	5.1	0.9	996.4791667	1.1875	96.875	0	29	23.9	0
2017/6/19	2017	6	25	Q2	Monday	1266	3	26.0375	6.4	67.9	996.7916667	1.358333333	95.16666667	0.5	30.5	24.1	0
2017/6/20	2017	6	25	Q2	Tuesday	1267	3	26.4875	6.4	15.6	996.4833333	1.675	93.79166667	0.9	31.2	24.8	0
2017/6/21	2017	6	25	Q2	Wednesday	1268	11	27.85	5	15.4	996.4791667	2.525	89.70833333	2.1	30	25	0
2017/6/22	2017	6	25	Q2	Thursday	1269	7	28.02916667	6	0.8	998.9208333	2.4875	87.66666667	0	31.5	25.5	0
2017/6/23	2017	6	25	Q2	Friday	1270	5	28.73333333	6.8	23.1	999.2041667	2.420833333	84.54166667	5.9	32.6	25.8	0
2017/6/24	2017	6	25	Q2	Saturday	1271	7	29.25	6.2	0	997.6375	2.658333333	79.54166667	5.7	33	26.8	0
2017/6/25	2017	6	26	Q2	Sunday	1272	7	29.93333333	6.4	6.2	998.0375	2.845833333	75.70833333	9.1	33.3	26.9	0
2017/6/26	2017	6	26	Q2	Monday	1273	6	29.8625	6	0	999.425	2.854166667	74.66666667	9	33.4	27.4	0
2017/6/27	2017	6	26	Q2	Tuesday	1274	9	29.08333333	7.9	0	1000.6125	2.629166667	75.79166667	6.4	33.2	25.3	0
2017/6/28	2017	6	26	Q2	Wednesday	1275	8	28.82083333	7.9	0.1	1001.508333	2.029166667	79	8.9	32.8	24.9	0
2017/6/29	2017	6	26	Q2	Thursday	1276	8	29.14583333	8.3	0	1001.1875	2.445833333	73.29166667	4.5	33	24.7	0
2017/6/30	2017	6	26	Q2	Friday	1277	6	29.47083333	8.4	0.2	999.4083333	2.8625	84.54166667	9.3	33.4	25	0
2017/7/1	2017	7	26	Q3	Saturday	1278	4	27.74166667	6.4	12	997.3875	2.52	83.91666667	2	30.8	24.4	0
2017/7/2	2017	7	27	Q3	Sunday	1279	6	26.68333333	5.2	25.3	997.2	2.033333333	93.08333333	1.9	30.2	25	0
2017/7/3	2017	7	27	Q3	Monday	1280	5	25.2875	2.6	35.6	998.1083333	1.366666667	98	0	26.6	24	0
2017/7/4	2017	7	27	Q3	Tuesday	1281	11	26.48333333	5.6	17.2	1000.075	1.55833333	90.91666667	0.8	30.1	24.5	0
2017/7/5	2017	7	27	Q3	Wednesday	1282	7	27.75	7.4	2.7	1001.179761	1.404166667	87.25	7.9	32	24.6	0
2017/7/6	2017	7	27	Q3	Thursday	1283	9	27.1	4.2	4.7	1000.208333	2.033333333	87.1666667	3.8	29.7	25.5	0
2017/7/7	2017	7	27	Q3	Friday	1284	12	26.80416667	4.6	7.7	999.7541667	2.456521739	88.58333333	2.1	29.7	25.1	0
2017/7/8	2017	7	27	Q3	Saturday	1285	10	26.175	4	38.2	1001.3625	1.791666667	92.33333333	0	28.5	24.5	0
2017/7/9	2017	7	28	Q3	Sunday	1286	14	28.19583333	7.1	2.9	1000.95	3.095833333	85.375	6.7	32.3	25.2	1
2017/7/10	2017	7	28	Q3	Monday	1287	9	27.975	7.6	7.3	999.8625	2.529166667	85.08333333	4.6	32.3	24.7	1
2017/7/11	2017	7	28	Q3	Tuesday	1288	5	28.1333333	7.8	15.1	1001.808333	2.016666667	82.5	7.6	33.2	25.4	1
2017/7/12	2017	7	28	Q3	Wednesday	1289	9	27.4375	8.5	24.5	1003.0875	1.341666667	87.29166667	7.7	33	24.5	1
2017/7/13	2017	7	28	Q3	Thursday	1290	8	27.37083333	8.8	1.3	1000.966667	1.675	88.91666667	6.2	33.4	24.6	1
2017/7/14	2017	7	28	Q3	Friday	1291	10	28.4125	9.2	0	999.5458333	1.5125	83.375	8.2	33.8	24.6	1
2017/7/15	2017	7	28	Q3	Saturday	1292	8	27.975	8.6	3.1	999.625	1.933333333	83.33333333	6.3	33.2	24.6	1
2017/7/16	2017	7	29	Q3	Sunday	1293	5	27.575	7	0.6	1000.291667	2.375	82	7	32.2	25.2	1
2017/7/17	2017	7	29	Q3	Monday	1294	2	26.53333333	7.2	17.6	1000.825	3.13333333	88	3.9	31.6	24.4	1
2017/7/18	2017	7	29	Q3	Tuesday	1295	7	24.85	2.8	53.1	1003.275	1.908333333	97.166667	0	26.5	23.7	1
2017/7/19	2017	7	29	Q3	Wednesday	1296	10	25.93333333	5.9	2.1	1001.454167	1.525	92.375	2.5	29.8	23.9	1
2017/7/20	2017	7	29	Q3	Thursday	1297	6	26.54583333	7.3	1.6	1000.745833	1.666666667	90.70833333	4.1	31.4	24.1	1
2017/7/21	2017	7	29	Q3	Friday	1298	6	27.575	8.8	9.6	1001.6	1.545833333	86.875	7.3	33.3	24.5	1
2017/7/22	2017	7	29	Q3	Saturday	1299	4	28.87083333	10.4	0	1001.008333	1.470833333	79.45833333	10.1	34.4	24	1
2017/7/23	2017	7	30	Q3	Sunday	1300	6	26.29583333	4.1	8.3	998.5125	2.3375	91.20833333	0	29.1	25	1
2017/7/24	2017	7	30	Q3	Monday	1301	7	27.01666667	6.6	8	997.8	1.079166667	91.54166667	2.2	31.2	24.6	1
2017/7/25	2017	7	30	Q3	Tuesday	1302	4	28.8	10	0	997.175	1.4875	81.66666667	8.6	34.6	24.6	1
2017/7/26	2017	7	30	Q3	Wednesday	1303	10	28.275	10.8	13.3	996.258333	1.456521739	82.79166667	8.4	35.1	24.3	1
2017/7/27	2017	7	30	Q3	Thursday	1304	6	28.46666667	11.2	0.2	995.8291667	1.858333333	78.79166667	10.9	34.5	23.3	1
2017/7/28	2017	7	30	Q3	Friday	1305	11	29.95	10.9	0	995.9708333	1.433333333	76.5	11	35.9	25	1
2017/7/29	2017	7	30	Q3	Saturday	1306	6	31.04166667	10.2	0	992.3958333	1.5625	79	9.9	37.2	27	1
2017/7/30	2017	7	31	Q3	Sunday	1307	8	31.4783333	8.8	0	988.4625	2.458333333	72.875	9.6	36.7	27.9	1
2017/7/31	2017	7	31	Q3	Monday	1308	10	30.77916667	9.2	0	989.1458333	1.791666667	73.125	7	35.4	26.2	1
2017/8/1	2017	8	31	Q3	Tuesday	1309	12	30.425	8.6	0.2	992.4458333	1.895833333	76.625	8.7	35.2	26.6	1
2017/8/2	2017	8	31	Q3	Wednesday	1310	6	27.07083333	3.3	11.4	994.0583333	1.6875	91.25	1.7	29.4	26.1	1
2017/8/3	2017	8	31	Q3	Thursday	1311	6	25.94444444	4.8	93.5	993.6444444	1.422222222	95.88888889	0	29.3	24.5	1
2017/8/4	2017	8	31	Q3	Friday	1312	4	26.77083333	5.9	2.2	994.7458333	1.4875	92.375	2.7	30.1	24.2	1
2017/8/5	2017	8	31	Q3	Saturday	1313	6	28.8	8.8	0.9	997.2416667	1.345833333	83.91666667	5.1	34	25.2	1
2017/8/6	2017	8	32	Q3	Sunday	1314	4	30.34583333	9.9	0	998.0583333	1.629166667	77.20833333	9.7	35.7	25.8	1
2017/8/7	2017	8	32	Q3	Monday	1315	11	30.825	8.1	0	997.5708333	2.216666667	75.25	9.3	34.7	26.6	1
2017/8/8	2017	8	32	Q3	Tuesday	1316	7	30.63333333	6.1	0	997.6833333	3.304166667	74.41666667	8.6	34.5	28.4	1
2017/8/9	2017	8	32	Q3	Wednesday	1317	10	30.05833333	5.7	0	997.1791667	2.745833333	76.20833333	6.1	32.7	27	1
2017/8/10	2017	8	32	Q3	Thursday	1318	5	29.39583333	3.8	0	997.2916667	2.7625	82.125	1.9	32.3	28.5	1
2017/8/11	2017	8	32	Q3	Friday	1319	7	28.88333333	5.3	2.4	998.8208333	2.316666667	84.66666667	1.9	32.1	26.8	1
2017/8/12	2017	8	32	Q3	Saturday	1320	5	30.15	5.5	0	999.7041667	3.466666667	75.66666667	8.1	33.3	27.8	1
2017/8/13	2017	8	33	Q3	Sunday	1321	5	30.01666667	5.2	0.1	1000.270833	3.25	74.41666667	8.1	33	27.8	1
2017/8/14	2017	8	33	Q3	Monday	1322	7	30.25	6.3	0	999.9166667	3.1	73.91666667	8.7	33.6	27.3	1
2017/8/15	2017	8	33	Q3	Tuesday	1323	4	29.19166667	7.5	0	999.8208333	2.295833333	76.04166667	6.9	33.1	25.6	1
2017/8/16	2017	8	33	Q3	Wednesday	1324	5	29.39583333	9.5	0	999.9291667	1.745833333	76	9.4	34.9	25.4	1
2017/8/17	2017	8	33	Q3	Thursday	1325	1	29.50833333	9	0	1000.791667	1.504166667	76.5	7.4	34.2	25.2	1
2017/8/18	2017	8	33	Q3	Friday	1326	5	30.07916667	10.5	0	1002.0875	1.433333333	75.70833333	8.8	35.9	25.4	1
2017/8/19	2017	8	33	Q3	Saturday	1327	4	29.4875	9.3	0	1001.820833	1.2875	76.70833333	7	35.3	26	1
2017/8/20	2017	8	34	Q3	Sunday	1328	6	29.66666667	11.6	0	999.1291667	1.543478261	77.08333333	9.9	36.4	24.8	1
2017/8/21	2017	8	34	Q3	Monday	1329	2	30.71666667	12.5	0	995.4375	1.7375	74.79166667	10.8	37.9	25.4	1
2017/8/22	2017	8	34	Q3	Tuesday	1330	3	29.72916667	12.9	23.5	992.3791667	2.533333333	81.25	8.6	37.1	24.2	1
2017/8/23	2017	8	34	Q3	Wednesday	1331	1	26.04583333	2.7	10.7	990.9	4.017391304	92.875	0	27.9	25.2	1
2017/8/24	2017	8	34	Q3	Thursday	1332	8	28.37083333	9.4	8.4	999.1666667	3.2625	80.20833333	8.4	33	23.6	1
2017/8/25	2017	8	34	Q3	Friday	1333	5	27.56666667	9.5	0	1000.570833	1.75	83.70833333	8.5	33.7	24.2	1
2017/8/26	2017	8	34	Q3	Saturday	1334	7	28.05833333	10.1	4.2	999.1166667	2.066666667	82.625	9.4	34.3	24.2	1
2017/8/27	2017	8	35	Q3	Sunday	1335	4	24.60416667	1.5	43.5	997.1208333	4.056521739	94.91666667	0	25.3	23.8	1
2017/8/28	2017	8	35	Q3	Monday	1336	5	25.1375	1.2	15.4	1001.541667	2.075	95.41666667	0	25.9	24.7	1
2017/8/29	2017	8	35	Q3	Tuesday	1337	5	27.49583333	10.1	0	1002.441667	1.42173913	83.20833333	9.2	33.1	23	1
2017/8/30	2017	8	35	Q3	Wednesday	1338	4	28.84166667	11.2	0	1000.170833	1.645833333	80.08333333	11.1	35.1	23.9	1
2017/8/31	2017	8	35	Q3	Thursday	1339	8	27.32916667	10.4	36.9	999.5333333	1.879166667	88.33333333	6.6	34.1	23.7	1
2017/9/1	2017	9	35	Q3	Friday	1340	6	28.39583333	9.9	0.2	997.7833333	1.766666667	82.125	9.9	33.7	23.8	0
2017/9/2	2017	9	35	Q3	Saturday	1341	4	28.25	9.9	0	996.5208333	1.6625	82.91666667	8	34.2	24.3	0
2017/9/3	2017	9	36	Q3	Sunday	1342	2	28.40416667	9.2	8.4	997.6291667	1.725	84.29166667	6.9	34.2	25	0
2017/9/4	2017	9	36	Q3	Monday	1343	7	25.71666667	2.5	86.2	997.8375	1.645833333	96.75	0	27.5	25	0
2017/9/5	2017	9	36	Q3	Tuesday	1344	7	26.8875	4.2	6.1	999.9541667	1.265217391	95.66666667	0	30	25.8	0
2017/9/6	2017	9	36	Q3	Wednesday	1345	4	28.12916667	7.2	56	999.4125	1.204166667	89.04166667	4.3	32.2	25	0
2017/9/7	2017	9	36	Q3	Thursday	1346	6	26.80416667	5.1	15.7	1000.170833	1.35	95.54166667	0	30.3	25.2	0
2017/9/8	2017	9	36	Q3	Friday	1347	7	26.82	6.7	3.9	1001.13	1.26	90.15	2.5	31	24.3	0
2017/9/9	2017	9	36	Q3	Saturday	1348	7	27.42	2.5	0.2	999.97	1.977777778	91.8	1.9	29.2	26.7	0
2017/9/10	2017	9	37	Q3	Sunday	1349	3	26.47083333	4.6	22.2	1001.916667	1.195833333	95.20833333	0	28.9	24.3	0
2017/9/11	2017	9	37	Q3	Monday	1350	4	28.53333333	9.5	0	1001.579167	1.266666667	85.25	9	34.5	25	0
2017/9/12	2017	9	37	Q3	Tuesday	1351	6	29.34583333	9.5	0	1001.683333	2.054166667	81.875	9.8	35	25.5	0
2017/9/13	2017	9	37	Q3	Wednesday	1352	5	28.68333333	7.6	0	1001.991667	2.016666667	80.16666667	6.8	32.8	25.2	0
2017/9/14	2017	9	37	Q3	Thursday	1353	2	28.09166667	8.2	0.6	1000.833333	2.070833333	80.20833333	6.4	33	24.8	0
2017/9/15	2017	9	37	Q3	Friday	1354	7	27.875	8.6	0.1	1001.916667	1.891666667	77.08333333	10.6	33.3	24.7	0
2017/9/16	2017	9	37	Q3	Saturday	1355	3	28.0125	11	0	1002.345833	1.983333333	72.75	10.9	34.4	23.4	0
2017/9/17	2017	9	38	Q3	Sunday	1356	4	28.125	10.9	0	1001.695833	1.779166667	74.29166667	10.5	34.5	23.6	0
2017/9/18	2017	9	38	Q3	Monday	1357	8	28.25	10.9	0	1001.55	1.716666667	72.54166667	9.2	33.9	23	0
2017/9/19	2017	9	38	Q3	Tuesday	1358	11	28.6	9.9	0	1001.929167	1.375	74.41666667	7	34	24.1	0
2017/9/20	2017	9	38	Q3	Wednesday	1359	6	28.24166667	9.5	0	1001.391667	1.316666667	78.16666667	9.3	34	24.5	0
2017/9/21	2017	9	38	Q3	Thursday	1360	9	28.28333333	8.5	0	1000.625	1.4125	81.91666667	5.4	33.4	24.9	0
2017/9/22	2017	9	38	Q3	Friday	1361	9	28.44583333	9.6	0	1001.958333	1.6625	81.33333333	8.6	34.1	24.5	0
2017/9/23	2017	9	38	Q3	Saturday	1362	7	27.875	6.6	2.1	1002.983333	1.533333333	86.75	5.1	31.7	25.1	0
2017/9/24	2017	9	39	Q3	Sunday	1363	6	28.13333333	7.2	1.9	1001.2125	2.091666667	82.75	8.2	32	24.8	0
2017/9/25	2017	9	39	Q3	Monday	1364	10	29.13333333	7	0.8	1001.8	2.741666667	76.70833333	8.8	32.9	25.9	0
2017/9/26	2017	9	39	Q3	Tuesday	1365	11	28.95	9.9	0	1002.929167	1.179166667	81.75	7.7	34.8	24.9	0
2017/9/27	2017	9	39	Q3	Wednesday	1366	8	29.38333333	10.8	0	1001.620833	1.466666667	80.54166667	9	35.9	25.1	0
2017/9/28	2017	9	39	Q3	Thursday	1367	9	29.44166667	10	0	1000.883333	1.279166667	80.5	8.2	35.5	25.5	0
2017/9/29	2017	9	39	Q3	Friday	1368	7	27.27916667	8.9	22.9	1003.895833	1.517391304	88.91666667	5.3	33.6	24.7	0
2017/9/30	2017	9	39	Q3	Saturday	1369	4	27.25	7.2	8.7	1005.808333	1.8125	88.125	4.6	31.8	24.6	0
2017/10/1	2017	10	40	Q4	Sunday	1370	5	26.44583333	6.5	4.4	1004.0875	1.539130435	91.54166667	4.7	31	24.5	1
2017/10/2	2017	10	40	Q4	Monday	1371	4	28.1625	9	0	1003.270833	1.345833333	82.66666667	8.1	33.6	24.6	1
2017/10/3	2017	10	40	Q4	Tuesday	1372	4	28.79583333	9.6	0	1004.333333	1.4	80.33333333	9.8	34.1	24.5	1
2017/10/4	2017	10	40	Q4	Wednesday	1373	3	26.97916667	8.7	4.5	1006.241667	1.804166667	88.20833333	6	33	24.3	1
2017/10/5	2017	10	40	Q4	Thursday	1374	3	27.29166667	8.2	0	1005.475	1.783333333	84.66666667	6.3	32.2	24	1
2017/10/6	2017	10	40	Q4	Friday	1375	2	25.22	3.1	0	1005.59	1.81	90.9	8.9	27.7	24.6	1
2017/10/7	2017	10	40	Q4	Saturday	1376	7	27.975	6.9	0	1004.6875	1.4875	81.75	9.3	32.2	25.3	1
2017/10/8	2017	10	41	Q4	Sunday	1377	8	27.86666667	8.6	0	1004.0625	1.695833333	81.79166667	8.3	33	24.4	0
2017/10/9	2017	10	41	Q4	Monday	1378	13	28.4125	7.8	0	1002.8625	1.95	74.91666667	9.6	32.7	24.9	0
2017/10/10	2017	10	41	Q4	Tuesday	1379	3	29.20833333	7.9	0	1003.1125	1.791666667	71.91666667	9.5	33.7	25.8	0
2017/10/11	2017	10	41	Q4	Wednesday	1380	1	28.52083333	9.5	0	1003.220833	1.783333333	79	9.6	34	24.5	0
2017/10/12	2017	10	41	Q4	Thursday	1381	3	26.72083333	6.7	0	1003.275	3.495833333	74.625	10.2	30	23.3	0
2017/10/13	2017	10	41	Q4	Friday	1382	4	23.5125	7.9	0	1002.145833	4.145833333	65	10.5	28	20.1	0
2017/10/14	2017	10	41	Q4	Saturday	1383	4	22.3125	4.7	0	999.2083333	5.134782609	67.45833333	1.8	25.4	20.7	0
2017/10/15	2017	10	42	Q4	Sunday	1384	6	19.64583333	3.1	17.5	996.2666667	5.36875	82.375	0	21.4	18.3	0
2017/10/16	2017	10	42	Q4	Monday	1385	4	20.09166667	3.7	9.6	1001.658333	3.383333333	91.20833333	1.1	21.9	18.2	0
2017/10/17	2017	10	42	Q4	Tuesday	1386	6	22.0625	7.9	7.3	1005.633333	2.804166667	83.66666667	1.9	26.4	18.5	0
2017/10/18	2017	10	42	Q4	Wednesday	1387	4	23.9875	7.7	0	1006.166667	2.895652174	73.41666667	8.2	28.7	21	0
2017/10/19	2017	10	42	Q4	Thursday	1388	6	22.64583333	5.5	0	1005.6125	3.8	69.375	1.9	25.5	20	0
2017/10/20	2017	10	42	Q4	Friday	1389	1	22.1625	5.7	0	1005.529167	3.829166667	65.875	3.7	26.1	20.4	0
2017/10/21	2017	10	42	Q4	Saturday	1390	3	21.48333333	7.2	0	1005.504167	3.216666667	63.79166667	9.7	25.7	18.5	0
2017/10/22	2017	10	43	Q4	Sunday	1391	2	19.45	10.2	0	1005.4375	2.358333333	68.91666667	10.1	25	14.8	0
2017/10/23	2017	10	43	Q4	Monday	1392	3	19.7875	11.2	0	1008.170833	2.033333333	69.75	9.2	26	14.8	0
2017/10/24	2017	10	43	Q4	Tuesday	1393	4	21.50833333	10.8	0	1010.779167	1.925	68.29166667	9.7	27.5	16.7	0
2017/10/25	2017	10	43	Q4	Wednesday	1394	2	21.29583333	11.1	0	1010.7875	1.9625	73.66666667	9.1	27.9	16.8	0
2017/10/26	2017	10	43	Q4	Thursday	1395	10	21.97083333	11.7	0	1008.495833	1.7	74.04166667	9.7	28.7	17	0
2017/10/27	2017	10	43	Q4	Friday	1396	6	22.02916667	11.4	0	1006.433333	1.883333333	70.16666667	9.7	28.5	17.1	0
2017/10/28	2017	10	43	Q4	Saturday	1397	8	21.40416667	10.3	0	1007.270833	2.8875	67.625	9.6	27.5	17.2	0
2017/10/29	2017	10	44	Q4	Sunday	1398	1	21.87083333	9.6	0	1010.966667	3.908333333	48.41666667	9.7	26.8	17.2	0
2017/10/30	2017	10	44	Q4	Monday	1399	4	20.075	9.1	0	1013.795833	2.820833333	53.41666667	9.7	25.6	16.5	0
2017/10/31	2017	10	44	Q4	Tuesday	1400	6	17.92083333	11.1	0	1012.333333	2.479166667	58.79166667	9.8	24.7	13.6	0
2017/11/1	2017	11	44	Q4	Wednesday	1401	8	18.55	13.4	0	1009.591667	2.066666667	68.70833333	9.9	26.3	12.9	0
2017/11/2	2017	11	44	Q4	Thursday	1402	2	20.025	14.9	0	1006.854167	2.016666667	70.79166667	10	28.8	13.9	0
2017/11/3	2017	11	44	Q4	Friday	1403	4	22.325	11.9	0	1008.208333	3.3125	46.45833333	9.9	28.7	16.8	0
2017/11/4	2017	11	44	Q4	Saturday	1404	0	22.4125	8.4	0	1011.720833	2.7125	47.45833333	5.2	27.3	18.9	0
2017/11/5	2017	11	45	Q4	Sunday	1405	3	20.92916667	8.9	0	1011.391667	2.908333333	54.41666667	7.7	26.1	17.2	0
2017/11/6	2017	11	45	Q4	Monday	1406	11	20.75	5.1	0	1009.341667	2.208333333	61.04166667	0.4	23.7	18.6	0
2017/11/7	2017	11	45	Q4	Tuesday	1407	4	18.92083333	2.3	5.4	1009.441667	3.241666667	90.875	0	20.1	17.8	0
2017/11/8	2017	11	45	Q4	Wednesday	1408	3	20.1875	5.4	1.2	1009.020833	2.92173913	88.16666667	0.7	23.8	18.4	0
2017/11/9	2017	11	45	Q4	Thursday	1409	6	22.80416667	8.5	0	1007.945833	1.8625	81.04166667	5.3	28.3	19.8	0
2017/11/10	2017	11	45	Q4	Friday	1410	9	23.5875	9.4	0	1006.970833	1.5875	83	2.8	29	19.6	0
2017/11/11	2017	11	45	Q4	Saturday	1411	5	24.18333333	7.5	0	1006.2125	1.908333333	78.66666667	5.8	28.4	20.9	0
2017/11/12	2017	11	46	Q4	Sunday	1412	5	23.45833333	6.4	0	1005.325	1.795833333	77.95833333	2	26.7	20.3	0
2017/11/13	2017	11	46	Q4	Monday	1413	7	21.30416667	2	19.3	1005.475	1.2875	94	0	22.6	20.6	0
2017/11/14	2017	11	46	Q4	Tuesday	1414	5	21.9375	3.4	7.6	1006.6875	1.641666667	92.58333333	0.3	23.9	20.5	0
2017/11/15	2017	11	46	Q4	Wednesday	1415	9	20.04166667	1.9	0.8	1008.3625	1.720833333	96.45833333	0	21.1	19.2	0
2017/11/16	2017	11	46	Q4	Thursday	1416	6	21.675	7.3	0	1007.033333	1.195652174	89.20833333	0.2	25.6	18.3	0
2017/11/17	2017	11	46	Q4	Friday	1417	3	23	4.8	0	1003.408333	1.158333333	90	1.2	25.5	20.7	0
2017/11/18	2017	11	46	Q4	Saturday	1418	7	20.95	6.4	0	1004.979167	3.441666667	83.5	0.2	23	16.6	0
2017/11/19	2017	11	47	Q4	Sunday	1419	7	14.99583333	2.2	0	1010.820833	2.766666667	86.20833333	0	16.2	14	0
2017/11/20	2017	11	47	Q4	Monday	1420	1	13.6625	2.2	0.9	1012.554167	3.916666667	84.125	0	14.9	12.7	0
2017/11/21	2017	11	47	Q4	Tuesday	1421	4	13.99166667	5.2	0	1011.625	3.365217391	75.75	1.5	17.1	11.9	0
2017/11/22	2017	11	47	Q4	Wednesday	1422	5	14.79583333	4.8	0	1010.6625	4.182608696	71.25	1.3	17.7	12.9	0
2017/11/23	2017	11	47	Q4	Thursday	1423	3	14.48333333	5.1	0	1013.495833	3.8125	55.16666667	3.1	17.7	12.6	0
2017/11/24	2017	11	47	Q4	Friday	1424	3	11.75	4	1.4	1015.95	3.543478261	82.33333333	0	13.9	9.9	0
2017/11/25	2017	11	47	Q4	Saturday	1425	8	13.72916667	6	0	1014.6375	3.279166667	77.66666667	0.6	17.1	11.1	0
2017/11/26	2017	11	48	Q4	Sunday	1426	5	15.62916667	6.4	0	1013.6875	2.9875	75.79166667	4.9	19.6	13.2	0
2017/11/27	2017	11	48	Q4	Monday	1427	6	16.99583333	8.6	0	1010.791667	1.895833333	78.29166667	3.3	22.3	13.7	0
2017/11/28	2017	11	48	Q4	Tuesday	1428	3	20.58695652	8.8	0.1	1009.634783	1.765217391	80.65217391	2.9	25.5	16.7	0
2017/11/29	2017	11	48	Q4	Wednesday	1429	6	22.53333333	8.8	0	1008.9125	1.9375	78.08333333	5.6	27.3	18.5	0
2017/11/30	2017	11	48	Q4	Thursday	1430	7	21.24166667	5.8	0	1009.104167	3.5	80.41666667	1.2	24.8	19	0
2017/12/1	2017	12	48	Q4	Friday	1431	6	17.62916667	6.7	0	1012.079167	4.179166667	68.45833333	8.6	21.5	14.8	0
2017/12/2	2017	12	48	Q4	Saturday	1432	6	16.71666667	8.3	0	1012.066667	3.525	67.95833333	8.6	21.7	13.4	0
2017/12/3	2017	12	49	Q4	Sunday	1433	5	17.30833333	10.8	0	1010.391667	2.041666667	73.33333333	8	23.9	13.1	0
2017/12/4	2017	12	49	Q4	Monday	1434	6	17.15833333	6.5	0	1011.2625	3.466666667	70.08333333	6.1	21.3	14.8	0
2017/12/5	2017	12	49	Q4	Tuesday	1435	3	15.93333333	9	0	1012.854167	2.970833333	67.625	4.8	20.8	11.8	0
2017/12/6	2017	12	49	Q4	Wednesday	1436	5	15.525	9.7	0	1010.654167	1.7375	74	5.9	21.6	11.9	0
2017/12/7	2017	12	49	Q4	Thursday	1437	2	15.33333333	8.8	0	1010.516667	1.583333333	81.16666667	2.4	20.7	11.9	0
2017/12/8	2017	12	49	Q4	Friday	1438	6	14.90416667	9.2	0	1014.395833	4.579166667	46.58333333	8.8	18.3	9.1	0
2017/12/9	2017	12	49	Q4	Saturday	1439	6	11.7	10.8	0	1012.320833	1.758333333	50.375	7.7	18.5	7.7	0
2017/12/10	2017	12	50	Q4	Sunday	1440	5	14.27916667	13.2	0	1010.533333	2.225	48.95833333	8.1	20.7	7.5	0
2017/12/11	2017	12	50	Q4	Monday	1441	3	16.21666667	8.1	0	1010.766667	2.041666667	51	6.5	20.6	12.5	0
2017/12/12	2017	12	50	Q4	Tuesday	1442	4	15.69583333	7.8	0	1010.683333	2.0625	56.125	2.2	20.6	12.8	0
2017/12/13	2017	12	50	Q4	Wednesday	1443	5	15.875	3.9	0	1009.879167	2	68.91666667	0	18.3	14.4	0
2017/12/14	2017	12	50	Q4	Thursday	1444	3	15.48333333	2.5	0	1010.6375	2.9375	80.45833333	0	16.9	14.4	0
2017/12/15	2017	12	50	Q4	Friday	1445	10	15.19166667	5.1	0	1011.904167	3.704166667	79.54166667	0.3	18.6	13.5	0
2017/12/16	2017	12	50	Q4	Saturday	1446	5	11.31666667	3.9	0.7	1017.575	5.758333333	72.70833333	3.1	13.5	9.6	0
2017/12/17	2017	12	51	Q4	Sunday	1447	3	9.116666667	5.4	0	1020.25	4.730434783	55.70833333	0	11.2	5.8	0
2017/12/18	2017	12	51	Q4	Monday	1448	5	9.154166667	10.2	0	1019	3.809090909	42.20833333	8.4	14.7	4.5	0
2017/12/19	2017	12	51	Q4	Tuesday	1449	6	10.74166667	9.8	0	1019.254167	4.879166667	32.41666667	8.7	15.9	6.1	0
2017/12/20	2017	12	51	Q4	Wednesday	1450	2	11.39166667	13.6	0	1020.716667	3.366666667	39.41666667	9.5	18.4	4.8	0
2017/12/21	2017	12	51	Q4	Thursday	1451	4	11.80833333	13.4	0	1018.154167	2.470833333	46.875	9.2	19.4	6	0
2017/12/22	2017	12	51	Q4	Friday	1452	4	14.51666667	13	0	1013.208333	1.783333333	62.20833333	6.6	22.8	9.8	0
2017/12/23	2017	12	51	Q4	Saturday	1453	1	15.62083333	10.5	0	1009.6875	1.554166667	71.875	0	21	10.5	0
2017/12/24	2017	12	52	Q4	Sunday	1454	5	17.7125	11.4	0	1011.075	3.839130435	57.125	9.3	22.8	11.4	0
2017/12/25	2017	12	52	Q4	Monday	1455	1	12.95	12.9	0	1012.525	2	60.5	8.4	20.8	7.9	0
2017/12/26	2017	12	52	Q4	Tuesday	1456	4	14.83333333	13.3	0	1012.8625	1.9625	63	5.5	21.8	8.5	0
2017/12/27	2017	12	52	Q4	Wednesday	1457	5	15.775	10.6	0	1013.020833	1.529166667	67.79166667	8.1	22	11.4	0
2017/12/28	2017	12	52	Q4	Thursday	1458	5	15.775	3.8	0.7	1012.729167	1.379166667	78.79166667	0	17.9	14.1	0
2017/12/29	2017	12	52	Q4	Friday	1459	2	18.30416667	11.4	0	1012.904167	1.858333333	75.25	9.2	25.1	13.7	0
2017/12/30	2017	12	52	Q4	Saturday	1460	6	17.38333333	7.3	0	1014.295833	3.291666667	78.25	3.8	21.9	14.6	0
2017/12/31	2017	12	53	Q4	Sunday	1461	1	15.3	8.5	0	1014.595652	3.034782609	63.56521739	8.5	19.9	11.4	0
2018/1/1	2018	1	53	Q1	Monday	1462	4	13.8	10.5	0	1010.1	1.4	76	2	19.4	8.9	1
2018/1/2	2018	1	53	Q1	Tuesday	1463	3	17.7	8.1	0	1008.6	1	75	2	22.8	14.7	0
2018/1/3	2018	1	53	Q1	Wednesday	1464	5	19.2	9.7	0	1008	1.4	77	6	25.9	16.2	0
2018/1/4	2018	1	53	Q1	Thursday	1465	7	19.3	8.6	0	1006	1.6	80	3	24.6	16	0
2018/1/5	2018	1	53	Q1	Friday	1466	6	15.8	7.2	0	1006.5	3.5	81	0	20.8	13.6	0
2018/1/6	2018	1	53	Q1	Saturday	1467	3	12.3	2.2	38.6	1005.1	2	98	0	13.6	11.4	0
2018/1/7	2018	1	1	Q1	Sunday	1468	3	15.6	4.9	50.7	1004	1.4	97	0	17.5	12.6	0
2018/1/8	2018	1	1	Q1	Monday	1469	2	10.8	10.2	11.4	1003.2	5.2	97	0	16.7	6.5	0
2018/1/9	2018	1	1	Q1	Tuesday	1470	1	6.7	3.9	12.2	1014.1	3.7	85	0	8.6	4.7	0
2018/1/10	2018	1	1	Q1	Wednesday	1471	4	10.2	7.7	0	1015.2	2	62	2	14.5	6.8	0
2018/1/11	2018	1	1	Q1	Thursday	1472	4	9.7	13.8	0	1016.1	2.3	63	9	17.7	3.9	0
2018/1/12	2018	1	1	Q1	Friday	1473	7	8.1	14.2	0	1016.5	2.9	66	10	16.7	2.5	0
2018/1/13	2018	1	1	Q1	Saturday	1474	3	10.2	14.8	0	1014.5	1.5	58	10	17.9	3.1	0
2018/1/14	2018	1	2	Q1	Sunday	1475	5	11.1	11.3	0	1011.6	1.4	77	6	19	7.7	0
2018/1/15	2018	1	2	Q1	Monday	1476	3	11.5	15.1	0	1007.3	2.3	80	9	21.3	6.2	0
2018/1/16	2018	1	2	Q1	Tuesday	1477	3	13.2	16.5	0	1004.5	1.6	80	10	24.1	7.6	0
2018/1/17	2018	1	2	Q1	Wednesday	1478	1	15.7	15.7	0	1004.2	1.7	77	9	25.7	10	0
2018/1/18	2018	1	2	Q1	Thursday	1479	1	16	15.6	0	1005.9	1.7	82	8	26	10.4	0
2018/1/19	2018	1	2	Q1	Friday	1480	6	19.2	9.3	0	1007.5	1.7	77	2	24.7	15.4	0
2018/1/20	2018	1	2	Q1	Saturday	1481	4	19	5.5	0	1006.1	1.8	84	0	23	17.5	0
2018/1/21	2018	1	3	Q1	Sunday	1482	2	18.8	6.7	0	1004.8	1.4	90	0	23.3	16.6	1
2018/1/22	2018	1	3	Q1	Monday	1483	4	19	8.2	0	1003.6	2.7	80	8	24.6	16.4	1
2018/1/23	2018	1	3	Q1	Tuesday	1484	4	15.7	6.7	0	1005.6	1.9	87	0	20.4	13.7	1
2018/1/24	2018	1	3	Q1	Wednesday	1485	2	18.1	7.5	0	1004.4	2	78	0	21.8	14.3	1
2018/1/25	2018	1	3	Q1	Thursday	1486	4	17.5	7.4	0	1005.3	1.8	79	2	21.4	14	1
2018/1/26	2018	1	3	Q1	Friday	1487	1	13.6	7.7	0	1007.3	3.4	81	0	18.7	11	1
2018/1/27	2018	1	3	Q1	Saturday	1488	3	12.9	8.2	0	1007	1.9	76	1	17.8	9.6	1
2018/1/28	2018	1	4	Q1	Sunday	1489	4	10.3	6.4	0.3	1006.3	4.9	84	0	14.3	7.9	1
2018/1/29	2018	1	4	Q1	Monday	1490	1	5.7	3	4.7	1010.3	4	87	0	7.9	4.9	1
2018/1/30	2018	1	4	Q1	Tuesday	1491	1	4.6	2.5	8.9	1010.8	3	92	0	5.8	3.3	1
2018/1/31	2018	1	4	Q1	Wednesday	1492	2	5.7	3.7	4.8	1011.7	4.2	86	0	8.3	4.6	1
2018/2/1	2018	2	4	Q1	Thursday	1493	2	7.8	10.3	0	1012	3	59	5	13.2	2.9	1
2018/2/2	2018	2	4	Q1	Friday	1494	4	8.2	3.5	0	1013.6	4.3	59	0	10.2	6.7	1
2018/2/3	2018	2	4	Q1	Saturday	1495	3	8.8	9.5	0	1015.5	4.1	44	9	14.1	4.6	1
2018/2/4	2018	2	5	Q1	Sunday	1496	1	7.5	3.9	0	1017.1	4.1	40	0	10.2	6.3	1
2018/2/5	2018	2	5	Q1	Monday	1497	4	7.3	7.8	0	1016	4.4	37	7	13.1	5.3	1
2018/2/6	2018	2	5	Q1	Tuesday	1498	2	7.3	14.5	0	1011.6	2.2	55	9	15.9	1.4	1
2018/2/7	2018	2	5	Q1	Wednesday	1499	4	8.6	6.9	0	1011.3	2	56	1	12.8	5.9	1
2018/2/8	2018	2	5	Q1	Thursday	1500	0	10.9	11.5	0	1007.5	2.4	55	9	18.3	6.8	1
2018/2/9	2018	2	5	Q1	Friday	1501	1	12.7	9.1	0	1006.4	1.7	77	0	16.5	7.4	1
2018/2/10	2018	2	5	Q1	Saturday	1502	0	15	8.1	0.1	1007.9	3.9	79	2	20.8	12.7	1
2018/2/11	2018	2	6	Q1	Sunday	1503	2	13.6	6.7	0	1010.9	4.1	55	3	17.9	11.2	1
2018/2/12	2018	2	6	Q1	Monday	1504	2	12.7	11.2	0	1015.7	2.2	54	9	19.8	8.6	1
2018/2/13	2018	2	6	Q1	Tuesday	1505	1	11.3	16.5	0	1011.9	1.7	66	10	21.5	5	1
2018/2/14	2018	2	6	Q1	Wednesday	1506	0	13.8	16.5	0	1006.7	3.4	79	9	23	6.5	1
2018/2/15	2018	2	6	Q1	Thursday	1507	1	17.5	11.9	0	1005.4	1.5	85	1	24.7	12.8	1
2018/2/16	2018	2	6	Q1	Friday	1508	0	18.1	15.6	0	1005.2	1.8	84	7	27.9	12.3	1
2018/2/17	2018	2	6	Q1	Saturday	1509	1	17.4	9.2	0	1006	2.4	85	4	23.6	14.4	1
2018/2/18	2018	2	7	Q1	Sunday	1510	1	19.5	8.2	0	1007.5	1.4	77	2	24.6	16.4	1
2018/2/19	2018	2	7	Q1	Monday	1511	0	21.4	9.7	0	1005.1	0.9	84	6	27.9	18.2	1
2018/2/20	2018	2	7	Q1	Tuesday	1512	4	21.1	8.1	0	1003.2	1.5	88	2	26	17.9	1
2018/2/21	2018	2	7	Q1	Wednesday	1513	2	18.6	6.5	0.3	1004.6	2.4	87	0	22.3	15.8	1
2018/2/22	2018	2	7	Q1	Thursday	1514	1	11.1	5.8	11.4	1007.3	2.9	96	0	15.9	10.1	1
2018/2/23	2018	2	7	Q1	Friday	1515	3	12.5	6.9	0.7	1010.3	1.4	88	1	15.9	9	1
2018/2/24	2018	2	7	Q1	Saturday	1516	1	16.4	7	0.1	1008.9	1.8	84	0	20.9	13.9	1
2018/2/25	2018	2	8	Q1	Sunday	1517	3	17.8	3.1	0	1009.1	3.2	84	0	20	16.9	1
2018/2/26	2018	2	8	Q1	Monday	1518	3	18	9.1	0	1008.5	2	67	7	23.6	14.5	0
2018/2/27	2018	2	8	Q1	Tuesday	1519	4	19.7	8.3	0	1005.4	1.8	72	5	24.5	16.2	0
2018/2/28	2018	2	8	Q1	Wednesday	1520	0	20.9	9.9	0	1003.4	1.3	82	3	27.9	18	0
2018/3/1	2018	3	8	Q1	Thursday	1521	5	21	12.4	0	1001.5	2.3	82	8	28.2	15.8	0
2018/3/2	2018	3	8	Q1	Friday	1522	2	22.8	7.8	0	1000.3	3	78	4	27.6	19.8	0
2018/3/3	2018	3	8	Q1	Saturday	1523	4	23.1	4.2	0	1000.5	2.7	84	0	25.8	21.6	0
2018/3/4	2018	3	9	Q1	Sunday	1524	3	23.7	4	0.4	999.6	3.7	89	1	26.4	22.4	0
2018/3/5	2018	3	9	Q1	Monday	1525	1	24.5	5.6	0	1001.7	1.7	87	2	28.6	23	0
2018/3/6	2018	3	9	Q1	Tuesday	1526	1	21.1	4.7	0.3	1004.2	2.1	82	0	24.2	19.5	0
2018/3/7	2018	3	9	Q1	Wednesday	1527	1	19.9	6.2	0	1005.6	3.2	73	1	24.3	18.1	0
2018/3/8	2018	3	9	Q1	Thursday	1528	3	11	8.4	20.7	1007.9	3.8	87	0	18.2	9.8	0
2018/3/9	2018	3	9	Q1	Friday	1529	3	11.5	15.7	0	1012.6	2.3	69	11	20.6	4.9	0
2018/3/10	2018	3	9	Q1	Saturday	1530	4	13	17.1	0	1011.1	1.8	73	11	23.1	6	0
2018/3/11	2018	3	10	Q1	Sunday	1531	2	14.4	14.8	0	1011	2	75	10	23.6	8.8	0
2018/3/12	2018	3	10	Q1	Monday	1532	4	16.5	15	0	1007.8	1.8	80	9	25.7	10.7	0
2018/3/13	2018	3	10	Q1	Tuesday	1533	3	19.3	12.8	0	1005.6	2.5	78	7	26.4	13.6	0
2018/3/14	2018	3	10	Q1	Wednesday	1534	1	20.5	7.5	0.6	1004	2.4	85	2	24.7	17.2	0
2018/3/15	2018	3	10	Q1	Thursday	1535	5	20.6	6.9	0.9	1003.2	1.6	90	1	25.1	18.2	0
2018/3/16	2018	3	10	Q1	Friday	1536	2	21.5	10.6	0	1004	1.3	87	5	28.5	17.9	0
2018/3/17	2018	3	10	Q1	Saturday	1537	6	21.1	4	0	1005.6	2.3	82	0	23.3	19.3	0
2018/3/18	2018	3	11	Q1	Sunday	1538	1	21.3	7.4	0	1003.3	2.3	83	0	24.5	17.1	0
2018/3/19	2018	3	11	Q1	Monday	1539	4	21.1	3.1	10.7	999.7	1.8	95	0	23.1	20	0
2018/3/20	2018	3	11	Q1	Tuesday	1540	6	16.8	7.6	18	1001.5	5.2	75	8	21.7	14.1	0
2018/3/21	2018	3	11	Q1	Wednesday	1541	0	15.7	11.4	0	1007	4.6	58	11	22.2	10.8	0
2018/3/22	2018	3	11	Q1	Thursday	1542	4	16	13.9	0	1006.7	1.8	63	10	24.3	10.4	0
2018/3/23	2018	3	11	Q1	Friday	1543	8	17.4	16.4	0	1007.8	1.8	68	9	26.5	10.1	0
2018/3/24	2018	3	11	Q1	Saturday	1544	5	18.6	11.7	0	1008.2	1.9	81	3	24.7	13	0
2018/3/25	2018	3	12	Q1	Sunday	1545	3	19.9	6.1	0.6	1009.4	1.6	88	0	23.6	17.5	0
2018/3/26	2018	3	12	Q1	Monday	1546	6	19.7	8.1	0	1008.2	1.4	89	1	25.7	17.6	0
2018/3/27	2018	3	12	Q1	Tuesday	1547	10	20.4	13.1	0	1005	1.8	81	10	28.2	15.1	0
2018/3/28	2018	3	12	Q1	Wednesday	1548	13	21.5	12.3	0	1003.7	2.1	78	5	28.1	15.8	0
2018/3/29	2018	3	12	Q1	Thursday	1549	5	22	9.7	0	1004.1	1.8	77	2	27.1	17.4	0
2018/3/30	2018	3	12	Q1	Friday	1550	10	22	7.8	3.8	1005	1.3	88	2	27.3	19.5	0
2018/3/31	2018	3	12	Q1	Saturday	1551	6	22.4	10.4	0	1004.1	1.6	85	4	29.2	18.8	0
2018/4/1	2018	4	13	Q2	Sunday	1552	6	22.1	11.9	0	1003.1	0.9	82	8	29.1	17.2	0
2018/4/2	2018	4	13	Q2	Monday	1553	10	23.3	11.9	0	1002.8	1.7	79	6	29.7	17.8	0
2018/4/3	2018	4	13	Q2	Tuesday	1554	6	23.1	9.9	0	1003.1	2.3	79	5	28.4	18.5	0
2018/4/4	2018	4	13	Q2	Wednesday	1555	9	23.2	12.1	0	1001.9	2	77	9	29.3	17.2	0
2018/4/5	2018	4	13	Q2	Thursday	1556	3	23.8	9.4	0	1000.8	2.4	77	4	28.5	19.1	1
2018/4/6	2018	4	13	Q2	Friday	1557	3	18.4	10.6	0	1002.2	5.8	75	0	25.1	14.5	1
2018/4/7	2018	4	13	Q2	Saturday	1558	5	14	9.8	8.7	1014.4	2.1	75	0	20.4	10.6	1
2018/4/8	2018	4	14	Q2	Sunday	1559	6	15.3	16.7	0	1009.5	1.9	64	11	24.7	8	0
2018/4/9	2018	4	14	Q2	Monday	1560	7	18.6	15.1	0	1006.1	2.3	78	9	26.4	11.3	0
2018/4/10	2018	4	14	Q2	Tuesday	1561	9	22.8	11.3	0	1003.4	1.6	76	6	28.9	17.6	0
2018/4/11	2018	4	14	Q2	Wednesday	1562	5	23.7	8.6	0	1000.6	1.7	79	1	27.6	19	0
2018/4/12	2018	4	14	Q2	Thursday	1563	7	24.7	4.7	0	999.9	3.5	82	0	27.4	22.7	0
2018/4/13	2018	4	14	Q2	Friday	1564	11	25.5	4.5	0.5	1000.7	4	83	0	28	23.5	0
2018/4/14	2018	4	14	Q2	Saturday	1565	5	24.1	9.3	65.9	1000.2	3.3	88	1	28.2	18.9	0
2018/4/15	2018	4	15	Q2	Sunday	1566	6	17	4.3	15.1	1003.9	4	85	0	19.4	15.1	0
2018/4/16	2018	4	15	Q2	Monday	1567	8	15.3	3.3	3.5	1007.9	2.1	92	0	17.4	14.1	0
2018/4/17	2018	4	15	Q2	Tuesday	1568	3	18.5	12.5	0	1006.9	1	77	8	26.3	13.8	0
2018/4/18	2018	4	15	Q2	Wednesday	1569	9	21.4	10.1	0	1005	1.2	80	3	26.7	16.6	0
2018/4/19	2018	4	15	Q2	Thursday	1570	7	22.1	9.2	0	1004.2	0.9	85	1	27.3	18.1	0
2018/4/20	2018	4	15	Q2	Friday	1571	10	22.9	7	0	1003.7	1.9	80	0	26.5	19.5	0
2018/4/21	2018	4	15	Q2	Saturday	1572	3	23.5	6.65	0	1003.8	1.7	83	1	27	20.3	0
2018/4/22	2018	4	16	Q2	Sunday	1573	3	24	6.3	0	1000.1	1.9	86	0	27.4	21.1	0
2018/4/23	2018	4	16	Q2	Monday	1574	8	24.9	4.4	0.7	998.8	1.8	88	0	27.4	23	0
2018/4/24	2018	4	16	Q2	Tuesday	1575	5	23.1	2.1	9	1000.1	2.3	93	0	24.7	22.6	0
2018/4/25	2018	4	16	Q2	Wednesday	1576	8	22.3	4.8	0	1003.1	1.4	77	0	24.7	19.9	0
2018/4/26	2018	4	16	Q2	Thursday	1577	10	21.6	2.2	6.6	1003.3	0.9	95	0	22.8	20.6	0
2018/4/27	2018	4	16	Q2	Friday	1578	5	22.7	4.1	0	1005.9	1.5	94	0	25.5	21.4	0
2018/4/28	2018	4	16	Q2	Saturday	1579	9	23	3.3	23.4	1004.3	1.1	96	0	25	21.7	0
2018/4/29	2018	4	17	Q2	Sunday	1580	6	24.3	6.1	3.4	1002.2	1.5	90	0	28.2	22.1	1
2018/4/30	2018	4	17	Q2	Monday	1581	4	25.4	7.2	0.4	1002.8	1	88	0	30.1	22.9	1
2018/5/1	2018	5	17	Q2	Tuesday	1582	9	25.9	5.3	10.4	1002.1	1.6	92	2	29	23.7	1
2018/5/2	2018	5	17	Q2	Wednesday	1583	8	26.3	8.6	17.9	1001.4	1.1	91	4	32.7	24.1	0
2018/5/3	2018	5	17	Q2	Thursday	1584	3	26.4	9.6	1.6	1003.6	2.4	80	4	32.1	22.5	0
2018/5/4	2018	5	17	Q2	Friday	1585	3	22.9	4.7	34.5	1006.1	1.8	92	0	26.6	21.9	0
2018/5/5	2018	5	17	Q2	Saturday	1586	4	25.6	8	0	1004.2	2.3	77	5	30.2	22.2	0
2018/5/6	2018	5	18	Q2	Sunday	1587	6	26.5	6.9	4.2	999.1	3.4	88	4	31.4	24.5	0
2018/5/7	2018	5	18	Q2	Monday	1588	11	25.5	1.3	0	998.8	2	90	0	27.2	25.9	0
2018/5/8	2018	5	18	Q2	Tuesday	1589	14	24.5	6.2	0	997.8	1.9	92	1	28.3	22.1	0
2018/5/9	2018	5	18	Q2	Wednesday	1590	12	23.4	3.7	0	1001.4	1.9	91	0	25.5	21.8	0
2018/5/10	2018	5	18	Q2	Thursday	1591	12	22.6	4.5	0	1004.7	1.9	89	0	24.9	20.4	0
2018/5/11	2018	5	18	Q2	Friday	1592	10	24.2	5.1	0	1003.3	1.6	82	0	26.9	21.8	0
2018/5/12	2018	5	18	Q2	Saturday	1593	9	25.8	7.5	0	1001.4	1.2	89	4	30.6	23.1	0
2018/5/13	2018	5	19	Q2	Sunday	1594	5	27	8	0	1000.5	1.2	84	5	32.2	24.2	0
2018/5/14	2018	5	19	Q2	Monday	1595	10	27.3	10.3	0	998.3	2.7	87	6	33.5	23.2	0
2018/5/15	2018	5	19	Q2	Tuesday	1596	10	28.5	6.7	0	998.8	4	76	10	32.7	26	0
2018/5/16	2018	5	19	Q2	Wednesday	1597	11	28	7.7	0	998.3	3	78	7	32.2	24.5	0
2018/5/17	2018	5	19	Q2	Thursday	1598	8	28.4	6.9	0.3	997.7	2.4	83	6	33	26.1	0
2018/5/18	2018	5	19	Q2	Friday	1599	4	30	9.1	0	996.8	2.1	76	10	34.2	25.1	0
2018/5/19	2018	5	19	Q2	Saturday	1600	8	30.3	10.6	0	996.9	2.3	73	10	35.6	25	0
2018/5/20	2018	5	20	Q2	Sunday	1601	6	30.1	10.7	0	997.8	2.1	73	11	35.6	24.9	0
2018/5/21	2018	5	20	Q2	Monday	1602	10	30.6	9.9	0	998.8	2.2	70	12	35.3	25.4	0
2018/5/22	2018	5	20	Q2	Tuesday	1603	7	29.9	11.3	0	999.5	1.1	74	9	36.1	24.8	0
2018/5/23	2018	5	20	Q2	Wednesday	1604	2	30.2	12.1	0	998.6	1.5	75	10	36.3	24.2	0
2018/5/24	2018	5	20	Q2	Thursday	1605	8	30.1	8.7	0	998.4	3.4	69	10	34.1	25.4	0
2018/5/25	2018	5	20	Q2	Friday	1606	9	30	8.5	0	996.1	2.2	73	10	33.7	25.2	0
2018/5/26	2018	5	20	Q2	Saturday	1607	9	30.9	7.4	0	997.4	3.5	72	10	34.6	27.2	0
2018/5/27	2018	5	21	Q2	Sunday	1608	6	29.5	11.8	17.7	998.5	2.1	79	6	35.7	23.9	0
2018/5/28	2018	5	21	Q2	Monday	1609	6	27.7	11.8	0	998.7	2.2	81	11	35	23.2	0
2018/5/29	2018	5	21	Q2	Tuesday	1610	13	28.5	12.4	0	998.6	2	77	11	35.8	23.4	0
2018/5/30	2018	5	21	Q2	Wednesday	1611	9	27.9	11.8	11.7	998.6	1.9	83	7	36.1	24.3	0
2018/5/31	2018	5	21	Q2	Thursday	1612	9	29.6	12.7	0.4	998.5	1.4	75	9	36.9	24.2	0
2018/6/1	2018	6	21	Q2	Friday	1613	6	28.8	8.5	0	999.7	1.5	83	5	34.3	25.8	0
2018/6/2	2018	6	21	Q2	Saturday	1614	11	27.6	8.8	5.1	999.5	1.6	86	4	33.4	24.6	0
2018/6/3	2018	6	22	Q2	Sunday	1615	9	27.3	7.6	3.2	997.6	1.3	88	8	32.5	24.9	0
2018/6/4	2018	6	22	Q2	Monday	1616	9	27.9	10	4.2	997.3	2	83	7	33.8	23.8	0
2018/6/5	2018	6	22	Q2	Tuesday	1617	7	26.3	6.4	16.6	997.7	1.9	94	4	31	24.6	0
2018/6/6	2018	6	22	Q2	Wednesday	1618	7	25.8	2.4	8.9	996.1	1.8	95	0	27.3	24.9	0
2018/6/7	2018	6	22	Q2	Thursday	1619	10	25.4	1.6	56.3	995.3	2.5	97	0	26.4	24.8	0
2018/6/8	2018	6	22	Q2	Friday	1620	2	24.8	1.4	222.1	989.2	4.1	98	0	25.8	24.4	0
2018/6/9	2018	6	22	Q2	Saturday	1621	5	26.1	5.6	23.5	989.7	1.3	92	0	30	24.4	0
2018/6/10	2018	6	23	Q2	Sunday	1622	4	28.1	10	0	990.9	2.4	79	10	34.1	24.1	0
2018/6/11	2018	6	23	Q2	Monday	1623	2	27.4	12.6	0	992.4	2.2	75	12	34.1	21.5	0
2018/6/12	2018	6	23	Q2	Tuesday	1624	11	25.5	3.6	11.6	991.6	1.9	90	0	27.7	24.1	0
2018/6/13	2018	6	23	Q2	Wednesday	1625	3	23.8	2.2	70.3	988.8	2	97	0	25.2	23	0
2018/6/14	2018	6	23	Q2	Thursday	1626	7	25.8	8.3	0	989.5	2.3	83	4	30.2	21.9	0
2018/6/15	2018	6	23	Q2	Friday	1627	9	25.9	4.9	0	992	1.6	83	0	28.6	23.7	0
2018/6/16	2018	6	23	Q2	Saturday	1628	6	27.2	11.4	0.3	993.7	1.7	80	8	34.7	23.3	0
2018/6/17	2018	6	24	Q2	Sunday	1629	2	28.9	10.1	0	991.7	1.2	77	10	34.4	24.3	0
2018/6/18	2018	6	24	Q2	Monday	1630	8	29.1	8.8	0	991.7	1.4	79	2	33.7	24.9	1
2018/6/19	2018	6	24	Q2	Tuesday	1631	6	29	4.7	0.7	993.3	2.7	84	3	32.1	27.4	0
2018/6/20	2018	6	24	Q2	Wednesday	1632	5	30.2	6.4	0	994.7	2.8	79	6	34.2	27.8	0
2018/6/21	2018	6	24	Q2	Thursday	1633	5	30	6.7	0	995	1.7	78	4	34.9	28.2	0
2018/6/22	2018	6	24	Q2	Friday	1634	4	26.9	3.5	15	996.5	1.8	94	0	29.3	25.8	0
2018/6/23	2018	6	24	Q2	Saturday	1635	8	25.7	4.7	27.3	997.2	1.4	95	0	28.7	24	0
2018/6/24	2018	6	25	Q2	Sunday	1636	12	28.1	7.8	4	997.7	2.9	81	7	32.9	25.1	0
2018/6/25	2018	6	25	Q2	Monday	1637	8	26.5	6	15.3	998.9	2.2	91	3	30.7	24.7	0
2018/6/26	2018	6	25	Q2	Tuesday	1638	8	27.1	5.7	4.5	1000.8	1.3	87	4	30.4	24.7	0
2018/6/27	2018	6	25	Q2	Wednesday	1639	12	28.4	11.1	0	999	1.6	80	9	34.9	23.8	0
2018/6/28	2018	6	25	Q2	Thursday	1640	7	29.8	10.6	0	995.5	1.6	77	11	35.6	25	0
2018/6/29	2018	6	25	Q2	Friday	1641	6	30.6	9.7	0	992.8	2.5	73	9	35.6	25.9	0
2018/6/30	2018	6	25	Q2	Saturday	1642	3	29.3	7.2	0	993.4	2.3	80	6	33.4	26.2	0
2018/7/1	2018	7	26	Q3	Sunday	1643	13	30.1	7.9	0	992.9	2.4	76	5	34.9	27	0
2018/7/2	2018	7	26	Q3	Monday	1644	9	27	7.4	17.8	993.7	1.6	92	1	31.9	24.5	0
2018/7/3	2018	7	26	Q3	Tuesday	1645	8	26.9	7.5	4.5	992.1	0.9	96	3	32.8	25.3	0
2018/7/4	2018	7	26	Q3	Wednesday	1646	12	30.3	7.6	0	990.3	3	81	6	34.8	27.2	0
2018/7/5	2018	7	26	Q3	Thursday	1647	7	28.6	5.5	0.6	992.1	2.9	86	2	33.1	27.6	0
2018/7/6	2018	7	26	Q3	Friday	1648	7	29	9.6	65.7	992.5	3.1	85	2	33.4	23.8	0
2018/7/7	2018	7	26	Q3	Saturday	1649	7	26.8	5	54.1	994	1.5	96	0	29.3	24.3	0
2018/7/8	2018	7	27	Q3	Sunday	1650	5	25.8	7.4	14.5	995.1	1.6	94	1	31.4	24	0
2018/7/9	2018	7	27	Q3	Monday	1651	12	28.2	8.6	1.6	996.4	1.7	82	8	33.5	24.9	0
2018/7/10	2018	7	27	Q3	Tuesday	1652	5	28.7	11.7	0	994.5	2.1	80	12	35.6	23.9	0
2018/7/11	2018	7	27	Q3	Wednesday	1653	6	30.3	12	0	990.2	1.6	77	9	37	25	0
2018/7/12	2018	7	27	Q3	Thursday	1654	12	29.8	8.5	8.8	991.9	2.8	78	10	35.4	26.9	0
2018/7/13	2018	7	27	Q3	Friday	1655	12	27.7	6.3	8.9	994.9	1.9	86	1	31.8	25.5	0
2018/7/14	2018	7	27	Q3	Saturday	1656	10	27.6	5.6	2.3	995	2.6	84	2	30.7	25.1	0
2018/7/15	2018	7	28	Q3	Sunday	1657	7	27.7	6.2	0.4	995.6	2	80	2	31	24.8	1
2018/7/16	2018	7	28	Q3	Monday	1658	3	28.4	8.1	0	994.8	1.5	81	5	33.1	25	1
2018/7/17	2018	7	28	Q3	Tuesday	1659	10	29.9	11.2	0	992.5	1.8	76	10	35.9	24.7	1
2018/7/18	2018	7	28	Q3	Wednesday	1660	6	29.1	8	8.8	992.9	2	81	7	33.5	25.5	1
2018/7/19	2018	7	28	Q3	Thursday	1661	9	29	9.4	1.2	994.7	1.5	82	7	34.6	25.2	1
2018/7/20	2018	7	28	Q3	Friday	1662	5	29.8	9	0	993.6	1.9	76	9	34.1	25.1	1
2018/7/21	2018	7	28	Q3	Saturday	1663	8	29.7	10	0	992.3	1.4	79	8	35.5	25.5	1
2018/7/22	2018	7	29	Q3	Sunday	1664	5	28.9	9.5	0	992.5	1.8	79	10	34.5	25	1
2018/7/23	2018	7	29	Q3	Monday	1665	5	27	7	46.8	991.5	1.6	90	5	32	25	1
2018/7/24	2018	7	29	Q3	Tuesday	1666	14	28.2	6	14.9	993.3	3.9	88	3	31.2	25.2	1
2018/7/25	2018	7	29	Q3	Wednesday	1667	4	27.3	6.6	9.7	995.8	1.9	92	3	32.6	26	1
2018/7/26	2018	7	29	Q3	Thursday	1668	6	26.2	6.4	9.2	996.6	1.1	98	2	30.9	24.5	1
2018/7/27	2018	7	29	Q3	Friday	1669	4	28.4	7.3	0.9	996.5	1.5	87	5	32.8	25.5	1
2018/7/28	2018	7	29	Q3	Saturday	1670	5	29.3	8.9	0	995.7	5.1	82	8	34	25.1	1
2018/7/29	2018	7	30	Q3	Sunday	1671	3	29.6	9.7	0	996	1.6	77	8	34.2	24.5	1
2018/7/30	2018	7	30	Q3	Monday	1672	0	29	9.4	0	995.8	1.3	80	8	34	24.6	1
2018/7/31	2018	7	30	Q3	Tuesday	1673	4	28.7	9.3	0	995.2	2.1	85	8	34	24.7	1
2018/8/1	2018	8	30	Q3	Wednesday	1674	6	29.5	10	0	993.4	1.4	80	9	35.2	25.2	1
2018/8/2	2018	8	30	Q3	Thursday	1675	6	28.6	6.5	9.1	993	1.8	87	2	32.4	25.9	1
2018/8/3	2018	8	30	Q3	Friday	1676	8	26.2	5.9	16.3	993.9	1.3	97	1	30.3	24.4	1
2018/8/4	2018	8	30	Q3	Saturday	1677	5	28.2	10.8	0.6	994.2	1.4	90	7	35.9	25.1	1
2018/8/5	2018	8	31	Q3	Sunday	1678	6	28.7	6.9	3.7	995.8	1.4	91	4	32.7	25.8	1
2018/8/6	2018	8	31	Q3	Monday	1679	9	28.3	8.6	0	995.2	2.1	82	6	34	25.4	1
2018/8/7	2018	8	31	Q3	Tuesday	1680	7	28.5	12.4	1.6	993.8	1.3	83	7	35.8	23.4	1
2018/8/8	2018	8	31	Q3	Wednesday	1681	7	28.7	11.8	0.1	993.8	1.4	81	11	35.6	23.8	1
2018/8/9	2018	8	31	Q3	Thursday	1682	6	29.7	10.4	0	992.7	1.7	78	12	35.2	24.8	1
2018/8/10	2018	8	31	Q3	Friday	1683	6	27.9	5	3	991.8	2.3	85	2	30.9	25.9	1
2018/8/11	2018	8	31	Q3	Saturday	1684	5	27.2	4.8	4	988.8	2.5	90	1	30.2	25.4	1
2018/8/12	2018	8	32	Q3	Sunday	1685	5	28.3	6.5	0.1	986.7	2	86	2	32.5	26	1
2018/8/13	2018	8	32	Q3	Monday	1686	7	29.3	9.7	0	986.2	1.8	82	7	34.9	25.2	1
2018/8/14	2018	8	32	Q3	Tuesday	1687	11	28.9	8.2	1.9	986.8	2.6	84	7	33.6	25.4	1
2018/8/15	2018	8	32	Q3	Wednesday	1688	2	28.3	5.6	0.7	988.9	2.7	85	3	31.1	25.5	1
2018/8/16	2018	8	32	Q3	Thursday	1689	6	27.2	5.9	3.2	991	2.4	91	4	32	26.1	1
2018/8/17	2018	8	32	Q3	Friday	1690	1	27.4	6.1	0.3	990.4	1.5	91	3	31.8	25.7	1
2018/8/18	2018	8	32	Q3	Saturday	1691	1	27.4	6.9	3.5	991.7	1.5	93	0	32.4	25.5	1
2018/8/19	2018	8	33	Q3	Sunday	1692	7	27.9	7.8	0	992.7	1.4	90	3	33.2	25.4	1
2018/8/20	2018	8	33	Q3	Monday	1693	4	27.8	8.2	0.3	992.2	1.1	92	1	33.4	25.2	1
2018/8/21	2018	8	33	Q3	Tuesday	1694	4	29.3	10.3	0	988.9	1.7	85	6	35.7	25.4	1
2018/8/22	2018	8	33	Q3	Wednesday	1695	5	28.2	9.2	0.1	989.6	1.6	87	5	34.4	25.2	1
2018/8/23	2018	8	33	Q3	Thursday	1696	2	28.8	9.3	0	991.4	1.1	85	3	35	25.7	1
2018/8/24	2018	8	33	Q3	Friday	1697	6	29.5	10.8	0	991.4	1.5	80	8	36.3	25.5	1
2018/8/25	2018	8	33	Q3	Saturday	1698	2	29.4	9.1	0	990.1	2.3	77	10	35.4	26.3	1
2018/8/26	2018	8	34	Q3	Sunday	1699	4	27.9	7	0	990.7	2.5	74	3	33	26	1
2018/8/27	2018	8	34	Q3	Monday	1700	2	26.4	4.9	0.9	991.6	1.8	90	0	30.2	25.3	1
2018/8/28	2018	8	34	Q3	Tuesday	1701	3	25.5	4.7	39.4	992.5	1.8	97	0	29.2	24.5	1
2018/8/29	2018	8	34	Q3	Wednesday	1702	2	25.7	7.1	42.9	992.4	1.8	94	1	30.8	23.7	1
2018/8/30	2018	8	34	Q3	Thursday	1703	7	25.1	2.3	37	995.1	1.7	98	0	26.7	24.4	1
2018/8/31	2018	8	34	Q3	Friday	1704	7	25	3.5	48.9	998.7	2.4	99	0	27.8	24.3	1
2018/9/1	2018	9	34	Q3	Saturday	1705	7	25.3	2.6	12.9	1000.4	1.2	98	0	26.6	24	0
2018/9/2	2018	9	35	Q3	Sunday	1706	5	25.2	5.5	7.3	997.7	1.4	98	1	29.8	24.3	0
2018/9/3	2018	9	35	Q3	Monday	1707	6	27.1	8.8	1.9	996.6	1.1	91	5	33.1	24.3	0
2018/9/4	2018	9	35	Q3	Tuesday	1708	3	28.2	11.3	0	995.2	1.3	88	10	35.4	24.1	0
2018/9/5	2018	9	35	Q3	Wednesday	1709	3	29.4	9.5	0.3	993.8	1.6	85	6	35.3	25.8	0
2018/9/6	2018	9	35	Q3	Thursday	1710	2	28.5	9.7	0	994.6	2.2	84	7	34.9	25.2	0
2018/9/7	2018	9	35	Q3	Friday	1711	5	27.7	10.1	39.6	995.9	1.8	89	4	34.6	24.5	0
2018/9/8	2018	9	35	Q3	Saturday	1712	8	26	7.8	2	999.8	3.3	81	3	30.5	22.7	0
2018/9/9	2018	9	36	Q3	Sunday	1713	4	26.5	8.8	0	1002.3	2.3	68	9	31.6	22.8	0
2018/9/10	2018	9	36	Q3	Monday	1714	8	25.8	6.4	0	1003.2	1.6	83	1	29.8	23.4	0
2018/9/11	2018	9	36	Q3	Tuesday	1715	4	26	10.8	0	999.7	2.3	76	10	32.6	21.8	0
2018/9/12	2018	9	36	Q3	Wednesday	1716	7	26.8	9	0.5	998.5	2	75	6	32.2	23.2	0
2018/9/13	2018	9	36	Q3	Thursday	1717	3	26.9	8.9	2.2	1000	1.3	89	5	32.7	23.8	0
2018/9/14	2018	9	36	Q3	Friday	1718	7	29	10.9	0	998.8	1.6	85	9	35.3	24.4	0
2018/9/15	2018	9	36	Q3	Saturday	1719	6	30.5	11.1	0	992.6	3.7	70	10	36.2	25.1	0
2018/9/16	2018	9	37	Q3	Sunday	1720	6	27.4	8.1	62.4	979	8.7	77	0	32	23.9	0
2018/9/17	2018	9	37	Q3	Monday	1721	3	27.1	6.6	19.7	988	3.6	88	1	31.2	24.6	0
2018/9/18	2018	9	37	Q3	Tuesday	1722	3	28.4	7.1	0.1	1003.4	2.4	82	6	32.9	25.8	0
2018/9/19	2018	9	37	Q3	Wednesday	1723	7	27.2	10.2	0	1002.5	1.8	88	9	33.5	23.3	0
2018/9/20	2018	9	37	Q3	Thursday	1724	7	27.9	10.5	0	1000.4	1.4	85	6	34.4	23.9	0
2018/9/21	2018	9	37	Q3	Friday	1725	7	28.4	8.7	0	1000.9	1.1	87	7	34	25.3	0
2018/9/22	2018	9	37	Q3	Saturday	1726	2	28.7	8.3	0	1003	1.1	86	5	33.8	25.5	0
2018/9/23	2018	9	38	Q3	Sunday	1727	6	27.4	8.1	0.9	1002.7	1.2	89	4	33.4	25.3	0
2018/9/24	2018	9	38	Q3	Monday	1728	9	27.3	7.5	3.3	1001	1.3	89	6	32.6	25.1	1
2018/9/25	2018	9	38	Q3	Tuesday	1729	8	25	5.8	1.8	1000	1.2	96	2	29.7	23.9	0
2018/9/26	2018	9	38	Q3	Wednesday	1730	10	26.8	9.8	0	999	1.2	87	6	33	23.2	0
2018/9/27	2018	9	38	Q3	Thursday	1731	3	27.3	6.1	0	1000	1.7	82	6	31.3	25.2	0
2018/9/28	2018	9	38	Q3	Friday	1732	2	24.5	3.9	0	1001.9	4.2	75	2	26.9	23	0
2018/9/29	2018	9	38	Q3	Saturday	1733	6	24.5	9	0	1000.2	4.1	72	7	30.2	21.2	0
2018/9/30	2018	9	39	Q3	Sunday	1734	5	24.3	11.3	0	1001.5	2.4	68	11	31	19.7	0
2018/10/1	2018	10	39	Q4	Monday	1735	5	23.3	13.5	0	1003.9	2.8	72	10	31.2	17.7	1
2018/10/2	2018	10	39	Q4	Tuesday	1736	3	23.3	12.4	0	1005.5	1.7	72	9	31.2	18.8	1
2018/10/3	2018	10	39	Q4	Wednesday	1737	5	22.8	14	0	1005.8	2.1	72	11	30.9	16.9	1
2018/10/4	2018	10	39	Q4	Thursday	1738	3	22.9	12.7	0	1004	3.6	65	11	30.3	17.6	1
2018/10/5	2018	10	39	Q4	Friday	1739	3	23.2	13.1	0	1002.3	4.5	57	11	30.2	17.1	1
2018/10/6	2018	10	39	Q4	Saturday	1740	6	22.4	13.7	0	1004.1	3.1	62	11	30.6	16.9	1
2018/10/7	2018	10	40	Q4	Sunday	1741	3	23	14.4	0	1004.7	2	72	10	31.6	17.2	1
2018/10/8	2018	10	40	Q4	Monday	1742	4	24.1	11.9	0	1003.9	1.5	84	7	31.3	19.4	0
2018/10/9	2018	10	40	Q4	Tuesday	1743	5	25	9.9	0	1003.2	1.4	87	5	31.4	21.5	0
2018/10/10	2018	10	40	Q4	Wednesday	1744	7	21.4	5.4	10.7	1004.9	3.2	94	0	24.7	19.3	0
2018/10/11	2018	10	40	Q4	Thursday	1745	4	19.9	6.2	0	1009.2	3.4	80	1	24.1	17.9	0
2018/10/12	2018	10	40	Q4	Friday	1746	3	21	7.8	0	1009.5	1.9	77	2	25.2	17.4	0
2018/10/13	2018	10	40	Q4	Saturday	1747	4	22.1	6	0.8	1008	1.3	82	0	25.5	19.5	0
2018/10/14	2018	10	41	Q4	Sunday	1748	3	23.4	7.2	0	1005.1	1.4	87	0	27.1	19.9	0
2018/10/15	2018	10	41	Q4	Monday	1749	5	23.1	4.4	4	1004.5	1.5	96	0	26.3	21.9	0
2018/10/16	2018	10	41	Q4	Tuesday	1750	8	21.1	5.4	23.9	1004.4	2.1	93	0	24.1	18.7	0
2018/10/17	2018	10	41	Q4	Wednesday	1751	4	19.9	5.5	38	1003.9	2.4	95	0	23.8	18.3	0
2018/10/18	2018	10	41	Q4	Thursday	1752	4	20.5	5.2	2.6	1005.5	1.8	91	0	23.5	18.3	0
2018/10/19	2018	10	41	Q4	Friday	1753	2	21.9	7.1	1.1	1007.9	1.8	87	3	26.9	19.8	0
2018/10/20	2018	10	41	Q4	Saturday	1754	5	22.8	4.5	0	1008.6	1.3	93	0	25.6	21.1	0
2018/10/21	2018	10	42	Q4	Sunday	1755	2	24.1	8.4	0	1006.4	1.8	88	5	29.8	21.4	0
2018/10/22	2018	10	42	Q4	Monday	1756	8	23.8	6.1	1	1006.3	1.2	89	1	27.8	21.7	0
2018/10/23	2018	10	42	Q4	Tuesday	1757	4	22.5	4.9	0.1	1007.4	3	84	0	25.9	21	0
2018/10/24	2018	10	42	Q4	Wednesday	1758	9	22.5	7.2	0	1007.5	1.8	84	1	27.3	20.1	0
2018/10/25	2018	10	42	Q4	Thursday	1759	6	23.7	7.3	0	1006.9	1	90	2	28.8	21.5	0
2018/10/26	2018	10	42	Q4	Friday	1760	2	23.5	7.6	0.1	1007.2	2	93	1	28.5	20.9	0
2018/10/27	2018	10	42	Q4	Saturday	1761	9	22.2	10.8	0	1009	2.6	71	10	28.8	18	0
2018/10/28	2018	10	43	Q4	Sunday	1762	3	19.8	12.7	0	1007.4	2.2	67	10	28.2	15.5	0
2018/10/29	2018	10	43	Q4	Monday	1763	7	20.1	15.1	0	1006.1	2	67	10	29.8	14.7	0
2018/10/30	2018	10	43	Q4	Tuesday	1764	4	21.2	13.8	0	1006.2	3.3	50	10	29	15.2	0
2018/10/31	2018	10	43	Q4	Wednesday	1765	4	22.7	13.3	0	1005.6	4.9	36	10	28.4	15.1	0
2018/11/1	2018	11	43	Q4	Thursday	1766	6	20.5	6.7	0	1004.8	4	51	1	24.3	17.6	0
2018/11/2	2018	11	43	Q4	Friday	1767	5	18	5.1	3.8	1006.6	2.4	89	0	22	16.9	0
2018/11/3	2018	11	43	Q4	Saturday	1768	3	19.9	8.3	0.2	1007.6	2.7	88	1	24.8	16.5	0
2018/11/4	2018	11	44	Q4	Sunday	1769	3	21.5	6.5	0	1006.7	2	89	0	25.6	19.1	0
2018/11/5	2018	11	44	Q4	Monday	1770	7	23.2	10.2	0	1006.4	1.6	89	5	30.1	19.9	0
2018/11/6	2018	11	44	Q4	Tuesday	1771	8	23.3	10.2	0	1007.3	1.2	87	6	30	19.8	0
2018/11/7	2018	11	44	Q4	Wednesday	1772	6	22.3	8.9	0	1007.7	2.3	90	4	27.9	19	0
2018/11/8	2018	11	44	Q4	Thursday	1773	5	21.2	5.5	0	1008.1	3.8	81	7	25.4	19.9	0
2018/11/9	2018	11	44	Q4	Friday	1774	8	21.4	11.6	0	1007.1	2	79	7	27.8	16.2	0
2018/11/10	2018	11	44	Q4	Saturday	1775	6	22.1	6.4	0	1008.1	1.6	89	2	26.4	20	0
2018/11/11	2018	11	45	Q4	Sunday	1776	8	22.4	9.9	0	1006.6	1.3	88	3	28.6	18.7	0
2018/11/12	2018	11	45	Q4	Monday	1777	4	23.5	8.4	0.2	1004.2	2.5	83	6	29.5	21.1	0
2018/11/13	2018	11	45	Q4	Tuesday	1778	10	21.2	9.5	0	1003.9	2	80	8	27.1	17.6	0
2018/11/14	2018	11	45	Q4	Wednesday	1779	9	23.3	8.1	1.9	1004.8	1.7	83	6	28	19.9	0
2018/11/15	2018	11	45	Q4	Thursday	1780	7	23.3	5.7	0.1	1005	1.1	83	0	25.7	20	0
2018/11/16	2018	11	45	Q4	Friday	1781	8	21.7	6.2	3.1	1005.5	2.2	94	0	25.1	18.9	0
2018/11/17	2018	11	45	Q4	Saturday	1782	5	18.6	3.2	8.3	1006.9	2.7	98	0	20.7	17.5	0
2018/11/18	2018	11	46	Q4	Sunday	1783	3	20.5	4.4	0	1006.9	3	95	0	23.4	19	0
2018/11/19	2018	11	46	Q4	Monday	1784	8	18.6	7.1	0.1	1008.9	3	83	6	23.4	16.3	0
2018/11/20	2018	11	46	Q4	Tuesday	1785	8	18.8	7	0.1	1006.9	1.5	90	0	23.1	16.1	0
2018/11/21	2018	11	46	Q4	Wednesday	1786	8	19.9	9.5	0.7	1006.8	2.6	92	1	26.1	16.6	0
2018/11/22	2018	11	46	Q4	Thursday	1787	4	17.1	6.9	0.1	1010.7	3.7	68	8	21.5	14.6	0
2018/11/23	2018	11	46	Q4	Friday	1788	4	16.7	10	0	1009.4	2.5	70	8	22.7	12.7	0
2018/11/24	2018	11	46	Q4	Saturday	1789	0	17.7	12.1	0	1009.8	1.9	85	7	25	12.9	0
2018/11/25	2018	11	47	Q4	Sunday	1790	12	17.6	6.1	12.1	1008.4	1.6	91	2	21.7	15.6	0
2018/11/26	2018	11	47	Q4	Monday	1791	5	18.3	9	9.1	1009.3	2.2	89	8	24.4	15.4	0
2018/11/27	2018	11	47	Q4	Tuesday	1792	9	18.6	9.8	0	1009.5	1.5	85	3	23.7	13.9	0
2018/11/28	2018	11	47	Q4	Wednesday	1793	10	19	4.4	0.2	1009.9	1.7	87	0	21.8	17.4	0
2018/11/29	2018	11	47	Q4	Thursday	1794	6	17.4	12.7	0	1011.4	2	86	9	25.7	13	0
2018/11/30	2018	11	47	Q4	Friday	1795	5	18.7	11	0	1009.8	1.7	87	4	25.2	14.2	0
2018/12/1	2018	12	47	Q4	Saturday	1796	8	19.8	10.4	0	1005.5	1.3	88	1	26.2	15.8	0
2018/12/2	2018	12	48	Q4	Sunday	1797	5	20.8	9.7	0	1005.7	1.6	88	7	27.1	17.4	0
2018/12/3	2018	12	48	Q4	Monday	1798	6	21.1	9.6	0	1006.4	1.2	88	4	26.9	17.3	0
2018/12/4	2018	12	48	Q4	Tuesday	1799	8	22.2	10.7	0	1006.1	1.4	87	7	29	18.3	0
2018/12/5	2018	12	48	Q4	Wednesday	1800	8	22.6	7.9	0	1005	2.1	85	3	27.1	19.2	0
2018/12/6	2018	12	48	Q4	Thursday	1801	9	23.7	8.4	0	1005.3	1.7	86	5	28.8	20.4	0
2018/12/7	2018	12	48	Q4	Friday	1802	9	15.2	9.4	0	1007.1	5	84	0	22.8	13.4	0
2018/12/8	2018	12	48	Q4	Saturday	1803	5	12.4	3	0	1013.3	4.3	78	0	14.3	11.3	0
2018/12/9	2018	12	49	Q4	Sunday	1804	4	9.3	3.3	10.1	1013.8	4.2	96	0	11.8	8.5	0
2018/12/10	2018	12	49	Q4	Monday	1805	1	11.3	7.8	0.7	1011.2	3.5	84	0	15.9	8.1	0
2018/12/11	2018	12	49	Q4	Tuesday	1806	4	12.4	4.4	0	1013	5.4	74	2	15.5	11.1	0
2018/12/12	2018	12	49	Q4	Wednesday	1807	10	8.9	3.7	1	1015.5	4.1	81	0	11.1	7.4	0
2018/12/13	2018	12	49	Q4	Thursday	1808	3	10.5	5.2	0	1016.9	3.5	73	0	13.8	8.6	0
2018/12/14	2018	12	49	Q4	Friday	1809	3	12.8	7.4	0	1016.4	3.8	73	0	17.3	9.9	0
2018/12/15	2018	12	49	Q4	Saturday	1810	1	14.2	7.3	0.5	1017.4	4.8	76	6	18.6	11.3	0
2018/12/16	2018	12	50	Q4	Sunday	1811	1	15.5	7.1	0.8	1012.9	2.5	78	2	19.8	12.7	0
2018/12/17	2018	12	50	Q4	Monday	1812	3	14.2	11.1	0.6	1013.9	3.5	76	9	21.1	10	0
2018/12/18	2018	12	50	Q4	Tuesday	1813	7	12.8	15.1	0	1011.5	1.7	74	9	22.3	7.2	0
2018/12/19	2018	12	50	Q4	Wednesday	1814	6	15.9	12.7	0.2	1008.3	1.5	84	2	22.9	10.2	0
2018/12/20	2018	12	50	Q4	Thursday	1815	6	21	7.6	0	1004.9	1.5	88	0	25.3	17.7	0
2018/12/21	2018	12	50	Q4	Friday	1816	11	22.2	9.8	0	1004.8	1.3	84	2	27.7	17.9	0
2018/12/22	2018	12	50	Q4	Saturday	1817	4	20.4	10.7	0	1006.9	1.5	86	6	27.2	16.5	0
2018/12/23	2018	12	51	Q4	Sunday	1818	6	19.7	3.7	0	1008.6	3	77	0	21.2	17.5	0
2018/12/24	2018	12	51	Q4	Monday	1819	11	14.6	4.7	3	1008.6	2.3	90	0	17.5	12.8	0
2018/12/25	2018	12	51	Q4	Tuesday	1820	7	16.8	5.5	0.1	1005.9	1.5	91	0	20	14.5	0
2018/12/26	2018	12	51	Q4	Wednesday	1821	8	19.6	9.4	0	1003.9	2	85	5	25.6	16.2	0
2018/12/27	2018	12	51	Q4	Thursday	1822	7	18	5.6	0	1006.4	3.9	75	7	21.7	16.1	0
2018/12/28	2018	12	51	Q4	Friday	1823	7	14.2	4.8	0	1010.6	4.9	72	1	17.9	13.1	0
2018/12/29	2018	12	51	Q4	Saturday	1824	5	9.7	4.5	0	1017	4.6	67	0	13.3	8.8	0
2018/12/30	2018	12	52	Q4	Sunday	1825	2	7.5	5.1	0.5	1018.7	4.2	68	0	11	5.9	0
2018/12/31	2018	12	52	Q4	Monday	1826	2	6.3	2.5	2.3	1019.7	4.7	85	0	7.5	5	0
