# Supplementary material for: The role of meteorological factors on mumps incidence among children in Guangzhou, Southern China
Source: PLoS One. 2020 Apr 29;15(4):e0232273. doi: 10.1371/journal.pone.0232273 (PMC7190132; doi:10.1371/journal.pone.0232273)
Supplement: S1 Data — (ZIP) [file pone.0232273.s001.zip › mumps data and r project/mumpsF.R]

#rm(list=ls())
library(dlnm)
library(splines)
setwd("d:/Rdata")
mumpsF<-read.csv("mumpsF.csv")
names(mumpsF)

###ÓÃ29¡æ×÷Îª²Î¿¼×÷Í¼£¨ÉÏÃæÊÇÓÃmmt£¬×îÐ¡ÎÂ¶ÈÎª²ÎÕÕÎï£©

basis.tm<-crossbasis(mumpsF$tm, lag=25, argvar=list(fun="bs",df=3,degree=2),
                     arglag=list(fun="poly",degree=3))
##½«½»²æ»ùº¯Êýbasis.tm´øÈëglmÄ£ÐÍ   ###Ñ¡ÔñÒòËØÒª½áºÏ×¨ÒµÖªÊ¶£¬È»ºóÍ¨¹ýaicÀ´Ñ¡È¡df£¬ÔçÇ°°ÑÎÂ¶È ×î´óÎÂ¶È ×îÐ¡ÎÂ¶È¶¼·Å½øÄ£ÐÍÕâÑùÊÇ²»ÊÊºÏµÄ
###ÒòÎªÎÂ¶ÈÖ®¼ä¾ßÓÐ¹²ÏßÐÔ£¬Ö»ÄÜ·ÅÆäÖÐÒ»¸ö½øÀ´,dfÃ¿ÄêÑ¡7¡£12Äê*7.Èç¹ûÊÇÖÜÊý¾Ý£¬È«²¿Êý¾ÝÎª600ÐÐ×óÓÒ£¬´óÔ¼2Äê£¬dfÑ¡14

model <- glm(caseF~basis.tm + ns(time,7*5)+ns(rain,3)+as.factor(dow)+as.factor(holiday),family=quasipoisson(),mumpsF)
AIC<--2*sum(dpois(model$y,model$fitted.value,log=TRUE))+
  2*summary(model)$df[3]*summary(model)$dispersion
AIC

####4.Ä£ÐÍÔ¤²â####

####5.È·¶¨MMT####
#which.min(pred$allRRfit)
##Éú³É×îÐ¡Öµ,ÃüÃûmmt
#mmt=pred$predvar[which.min(pred$allRRfit)]

####6.ÖØÐÂÔ¤²â####
#ÒÔMMTÎª²Î¿¼Öµ£¬R3.3.1¼ÓÔØµÄdlnm°ü¿ÉÔÚcrosspredº¯Êý¼ÓÈë²Î¿¼Öµ±äÁ¿£ºcen=mmt


tm50<-quantile(mumpsF$tm,probs=c(0.500),na.rm=TRUE)
tm50
pred.tm <- crosspred(basis.tm, model,cen=tm50,by=1)
summary.crosspred
####7.¶¨Òå¼«Àä¼«ÈÈ####
tm2.5<-round(quantile(mumpsF$tm,probs=c(0.025),na.rm=TRUE),0)
tm2.5
tm97.5<-round(quantile(mumpsF$tm,probs=c(0.975),na.rm=TRUE),0)
tm97.5
####plot(pred.tm,"overall")
plot(pred.tm,"overall",col=2,cex.axis=1.2,cex.lab=1.2,xlab="tm(¡æ)",ylab="RR",
     main="¹ãÖÝÆøÎÂÓëmumpsF·¢²¡¹ØÏµÇúÏß",cex.main=1.5,xaxt="n",ylim=c(0,2))

abline(v=c(tm2.5,tm97.5),lty=2)
abline(v=tm50,lty=1)
####8.×÷Í¼Õ¹Ê¾####
##ÎÂ¶ÈÓë·¢²¡µÄ3dÇúÏßÍ¼£»
##ÎÂ¶ÈÓë·¢²¡µÄÔÚÖÍºó7ÌìµÄÇúÏß¹ØÏµ£»
##¼«¸ßÎÂ¶È¡¢¼«µÍÎÂ¶ÈÔÚ²»Í¬ÖÍºóÈÕÇúÏßÍ¼

# 3-D PLOT ÎÂ¶ÈÓë·¢²¡3dÇúÏßÍ¼
plot(pred.tm,"3d",col=2,cex.axis=1.0,xlab="tm(¡æ)",ylab="lag week",zlab="RR",          
     main="mumpsF3D",cex.main=1.2,cex.lab=1.2)
# Contour plot
plot(pred.tm,ptype="contour",key.title=title("RR"),
     plot.title=title("Contour plot",xlab="Temperature",ylab="Lag"))

# OVERALL EFFECT ÎÂ¶ÈÓë·¢²¡ÔÚÖÍºó12ÖÜµÄÇúÏß¹ØÏµ
plot(pred.tm,"overall",col=2,cex.axis=1.2,cex.lab=1.2,xlab="tm(¡æ)",ylab="RR",
     main="¹ãÖÝÆøÎÂÓëmumpsF·¢²¡¹ØÏµÇúÏß",cex.main=1.5)
abline(v=c(tm2.5,tm97.5),lty=2)
abline(v=tm50,lty=1)


# SLICES ¼«¸ßÎÂ¶È¡¢¼«µÍÎÂ¶ÈÔÚ²»Í¬ÖÍºóÈÕÇúÏßÍ¼
plot(pred.tm,"slices" ,var=tm97.5,col=2,cex.axis=1.2,cex.lab=1.2,xlab="ÖÍºóÖÜ",ylab="RR",
     main="ÈÈÐ§Ó¦",cex.main=1.5)
plot(pred.tm,"slices" ,var=tm2.5,col=2,cex.axis=1.2,cex.lab=1.2,xlab="ÖÍºóÖÜ",ylab="RR",
     main="ÀäÐ§Ó¦",cex.main=1.5)

#¿ÉÐÅÇø¼äÍ¼
plot(pred.tm,"slices" ,var=tm97.5,col=2,cex.axis=1.2,xlab="ÖÍºóÖÜ",ylab="RR",
     main="ÈÈÐ§Ó¦",cex.main=1.5,type="p",pch=19,ci="bars")
plot(pred.tm,"slices" ,var=tm2.5,col=2,cex.axis=1.2,xlab="ÖÍºóÖÜ",ylab="RR",
     main="ÀäÐ§Ó¦",cex.main=1.5,type="p",pch=19,ci="bars")
####9.½á¹ûÌáÈ¡####
###¼ÆËã¼«¸ßÎÂ¶ÈºÍ¼«µÍÎÂ¶ÈÒýÆðµÄ×ÜÌå·¢²¡Ð§Ó¦ lag0-3
round(cbind(pred.tm$allRRfit,pred.tm$allRRlow,pred.tm$allRRhigh)
      [c(as.character(tm2.5),as.character(tm97.5)),],digits=3)

##¼ÆËãµ±ÌìÐ§Ó¦¼°ÀÛ»ýÐ§Ó¦
predcum<-crosspred(basis.tm, model,cen=22,cumul=TRUE)
##¼ÆËã¼«µÍÎÂ¶ÈºÍ¼«¸ßÎÂ¶ÈÔÚÖÍºóµÄÐ§Ó¦ 
predcum$matRRfit[as.character(tm2.5),]##¼«Àä

round(cbind(predcum$matRRfit[as.character(tm2.5),]["lag0"],
            predcum$matRRlow[as.character(tm2.5),]["lag0"],
            predcum$matRRhigh[as.character(tm2.5),]["lag0"]),digits=3)#


#ÑÐ¾¿rhumÒòËØ

basis.rhum<-crossbasis(mumpsF$rhum, lag=14, argvar=list(fun="bs",df=3,degree=2),
                       arglag=list(fun="poly",degree=3))
##½«½»²æ»ùº¯Êýbasis.tm´øÈëglmÄ£ÐÍ   ###Ñ¡ÔñÒòËØÒª½áºÏ×¨ÒµÖªÊ¶£¬È»ºóÍ¨¹ýaicÀ´Ñ¡È¡df£¬ÔçÇ°°ÑÎÂ¶È ×î´óÎÂ¶È ×îÐ¡ÎÂ¶È¶¼·Å½øÄ£ÐÍÕâÑùÊÇ²»ÊÊºÏµÄ
###ÒòÎªÎÂ¶ÈÖ®¼ä¾ßÓÐ¹²ÏßÐÔ£¬Ö»ÄÜ·ÅÆäÖÐÒ»¸ö½øÀ´
model2 <- glm(caseF~basis.rhum + ns(time,7*5)+ns(tm,3)+ns(rain,3)+as.factor(dow)+
                as.factor(holiday),family=quasipoisson(),mumpsF)
AIC2<--2*sum(dpois(model2$y,model2$fitted.value,log=TRUE))+
  2*summary(model2)$df[3]*summary(model2)$dispersion
AIC2


rhum50<-quantile(mumpsF$rhum,probs=c(0.50),na.rm=TRUE)
rhum50
pred.rhum <- crosspred(basis.rhum, model2,cen=rhum50,by=2)
plot(pred.rhum,"overall",ylim=c(0,25))


####7.¶¨Òå¼«Àä¼«ÈÈ####
rhum2.5<-round(quantile(mumpsF$rhum,probs=c(0.025),na.rm=TRUE),0)
rhum2.5
rhum97.5<-round(quantile(mumpsF$rhum,probs=c(0.975),na.rm=TRUE),0)
rhum97.5
####8.×÷Í¼Õ¹Ê¾####
##ÎÂ¶ÈÓë·¢²¡µÄ3dÇúÏßÍ¼£»
##ÎÂ¶ÈÓë·¢²¡µÄÔÚÖÍºó7ÌìµÄÇúÏß¹ØÏµ£»
##¼«¸ßÎÂ¶È¡¢¼«µÍÎÂ¶ÈÔÚ²»Í¬ÖÍºóÈÕÇúÏßÍ¼

# 3-D PLOT Êª¶ÈÓë·¢²¡3dÇúÏßÍ¼
plot(pred.rhum,"3d",col=2,cex.axis=1.0,xlab="rhum(%)",ylab="lag day",zlab="RR",          
     main="mumpsF3D",cex.main=1.2,cex.lab=1.2)
# Contour plot
plot(pred.rhum,ptype="contour",key.title=title("RR"),
     plot.title=title("Contour plot",xlab="rhum",ylab="Lag"))

# OVERALL EFFECT Êª¶ÈÓë·¢²¡ÔÚÖÍºó7ÌìµÄÇúÏß¹ØÏµ
plot(pred.rhum,"overall",col=2,cex.axis=1.2,cex.lab=1.2,xlab="rhum(%)",ylab="RR",
     main="¹ãÖÝÏà¶ÔÊª¶ÈÓëÐÉºìÈÈ·¢²¡¹ØÏµÇúÏß",cex.main=1.5,ylim=c(0,1.5))
abline(v=c(rhum2.5,rhum97.5),lty=2)
abline(v=rhum50,lty=1)


# SLICES ¼«¸ßÎÂ¶È¡¢¼«µÍÎÂ¶ÈÔÚ²»Í¬ÖÍºóÈÕÇúÏßÍ¼
plot(pred.rhum,"slices" ,var=rhum97.5,col=2,cex.axis=1.2,cex.lab=1.2,xlab="ÖÍºóÈÕ",ylab="RR",
     main="ÈÈÐ§Ó¦",cex.main=1.5)
plot(pred.rhum,"slices" ,var=rhum2.5,col=2,cex.axis=1.2,cex.lab=1.2,xlab="ÖÍºóÈÕ",ylab="RR",
     main="ÀäÐ§Ó¦",cex.main=1.5)

#¿ÉÐÅÇø¼äÍ¼
plot(pred.rhum,"slices" ,var=rhum97.5,col=2,cex.axis=1.2,xlab="ÖÍºóÈÕ",ylab="RR",
     main="ÈÈÐ§Ó¦",cex.main=1.5,type="p",pch=19,ci="bars")
plot(pred.rhum,"slices" ,var=rhum2.5,col=2,cex.axis=1.2,xlab="ÖÍºóÈÕ",ylab="RR",
     main="ÀäÐ§Ó¦",cex.main=1.5,type="p",pch=19,ci="bars")

names(pred.rhum)
####9.½á¹ûÌáÈ¡####
###¼ÆËã¼«¸ßÎÂ¶ÈºÍ¼«µÍÎÂ¶ÈÒýÆðµÄ×ÜÌå·¢²¡Ð§Ó¦ lag0-7
round(cbind(pred.rhum$allRRfit,pred.rhum$allRRlow,pred.rhum$allRRhigh)
      [c(as.character(rhum2.5),as.character(rhum97.5)),],digits=3)

##¼ÆËãµ±ÌìÐ§Ó¦¼°ÀÛ»ýÐ§Ó¦
###¼ÆËã¼«¸ßÎÂ¶ÈºÍ¼«µÍÎÂ¶ÈÒýÆðµÄ×ÜÌå·¢²¡Ð§Ó¦ lag0-7
round(cbind(pred.rhum$allRRfit,pred.rhum$allRRlow,pred.rhum$allRRhigh)
      [c(as.character(rhum2.5),as.character(rhum97.5)),],digits=3)

##¼ÆËãµ±ÌìÐ§Ó¦¼°ÀÛ»ýÐ§Ó¦
predcum2<-crosspred(basis.rhum, model2,cen=rhum50,cumul=TRUE)
##¼ÆËã¼«µÍÎÂ¶ÈºÍ¼«¸ßÎÂ¶ÈÔÚÖÍºóÁ½ÌìµÄÐ§Ó¦ lag2
predcum2$matRRfit[as.character(rhum2.5),]
round(cbind(predcum2$matRRfit[as.character(rhum2.5),],
            predcum2$matRRlow[as.character(rhum2.5),],
            predcum2$matRRhigh[as.character(rhum2.5),]),digits=3)

round(cbind(predcum2$matRRfit[as.character(rhum2.5),]["lag2"],
            predcum2$matRRlow[as.character(rhum2.5),]["lag2"],
            predcum2$matRRhigh[as.character(rhum2.5),]["lag2"]),digits=3)#
predcum2$matRRfit[as.character(rhum97.5),]
round(cbind(predcum2$matRRfit[as.character(rhum97.5),],
            predcum2$matRRlow[as.character(rhum97.5),],
            predcum2$matRRhigh[as.character(rhum97.5),]),digits=3)
round(cbind(predcum2$matRRfit[as.character(rhum97.5),]["lag2"],
            predcum2$matRRlow[as.character(rhum97.5),]["lag2"],
            predcum2$matRRhigh[as.character(rhum97.5),]["lag2"]),digits=3)#


##ÆøÑ¹
basis.pressure<-crossbasis(mumpsF$pressure, lag=25, argvar=list(fun="bs",df=3,degree=2),
                           arglag=list(fun="poly",degree=3))
##½«½»²æ»ùº¯Êýbasis.tm´øÈëglmÄ£ÐÍ   ###Ñ¡ÔñÒòËØÒª½áºÏ×¨ÒµÖªÊ¶£¬È»ºóÍ¨¹ýaicÀ´Ñ¡È¡df£¬ÔçÇ°°ÑÎÂ¶È ×î´óÎÂ¶È ×îÐ¡ÎÂ¶È¶¼·Å½øÄ£ÐÍÕâÑùÊÇ²»ÊÊºÏµÄ
###ÒòÎªÎÂ¶ÈÖ®¼ä¾ßÓÐ¹²ÏßÐÔ£¬Ö»ÄÜ·ÅÆäÖÐÒ»¸ö½øÀ´
model3 <- glm(caseF~basis.pressure + ns(time,7*5)+ns(rain,3)+as.factor(dow)+
                as.factor(holiday),family=quasipoisson(),mumpsF)
AIC3<--2*sum(dpois(model3$y,model3$fitted.value,log=TRUE))+
  2*summary(model3)$df[3]*summary(model3)$dispersion
AIC3

pre2.5<-round(quantile(mumpsF$pressure,probs=c(0.025),na.rm=TRUE),0)
pre2.5
pre97.5<-round(quantile(mumpsF$pressure,probs=c(0.975),na.rm=TRUE),0)
pre97.5
pre50<-round(quantile(mumpsF$pressure,probs=c(0.50),na.rm=TRUE),0)
pre50
####7.ÖØÐÂÔ¤²â####
#ÒÔMMTÎª²Î¿¼Öµ£¬R3.3.1¼ÓÔØµÄdlnm°ü¿ÉÔÚcrosspredº¯Êý¼ÓÈë²Î¿¼Öµ±äÁ¿£ºcen=mmt

pred.pressure <- crosspred(basis.pressure, model3,cen=pre50,by=1)
####plot(pred.tm,"overall")
plot(pred.pressure,"overall",col=2,cex.axis=1.2,cex.lab=1.2,xlab="pressure(Kpa)",ylab="RR",
     main="ÆøÑ¹ÓëË®¶»·¢²¡¹ØÏµÇúÏß",cex.main=1.5,ylim=c(0,1.5))
abline(v=c(pre2.5,pre97.5),lty=2)
abline(v=pre50,lty=1)


####8.×÷Í¼Õ¹Ê¾####
##ÎÂ¶ÈÓë·¢²¡µÄ3dÇúÏßÍ¼£»
##ÎÂ¶ÈÓë·¢²¡µÄÔÚÖÍºó7ÌìµÄÇúÏß¹ØÏµ£»
##¼«¸ßÎÂ¶È¡¢¼«µÍÎÂ¶ÈÔÚ²»Í¬ÖÍºóÈÕÇúÏßÍ¼

# 3-D PLOT ÎÂ¶ÈÓë·¢²¡3dÇúÏßÍ¼
plot(pred.pressure,"3d",col=2,cex.axis=1.0,xlab="pressure(hPa)",ylab="lag day",zlab="RR",          
     main="mumpsF3D",cex.main=1.2,cex.lab=1.2)
# Contour plot
plot(pred.pressure,ptype="contour",key.title=title("RR"),
     plot.title=title("Contour plot",xlab="pressure",ylab="Lag"))

# OVERALL EFFECT ÎÂ¶ÈÓë·¢²¡ÔÚÖÍºó7ÌìµÄÇúÏß¹ØÏµ
plot(pred.pressure,"overall",col=2,cex.axis=1.2,cex.lab=1.2,xlab="pressure(hPa)",ylab="RR",
     main="ÆøÑ¹ÓëË®¶»·¢²¡¹ØÏµÇúÏß",cex.main=1.5,ylim=c(0,2))
abline(v=c(pre2.5,pre97.5),lty=2)
abline(v=pre50,lty=1)


# SLICES ¼«¸ßÎÂ¶È¡¢¼«µÍÎÂ¶ÈÔÚ²»Í¬ÖÍºóÈÕÇúÏßÍ¼
plot(pred.pressure,"slices" ,var=pre97.5,col=2,cex.axis=1.2,cex.lab=1.2,xlab="lag day",ylab="RR",
     main="¸ßÑ¹Ð§Ó¦",cex.main=1.5)
plot(pred.pressure,"slices" ,var=pre2.5,col=2,cex.axis=1.2,cex.lab=1.2,xlab="lag day",ylab="RR",
     main="µÍÑ¹Ð§Ó¦",cex.main=1.5)

#¿ÉÐÅÇø¼äÍ¼
plot(pred.pressure,"slices" ,var=pre97.5,col=2,cex.axis=1.2,xlab="lag day",ylab="RR",
     main="¸ßÑ¹Ð§Ó¦",cex.main=1.5,type="p",pch=19,ci="bars")
plot(pred.pressure,"slices" ,var=pre2.5,col=2,cex.axis=1.2,xlab="lag day",ylab="RR",
     main="µÍÑ¹Ð§Ó¦",cex.main=1.5,type="p",pch=19,ci="bars")
####9.½á¹ûÌáÈ¡####
###¼ÆËã¼«¸ßÎÂ¶ÈºÍ¼«µÍÎÂ¶ÈÒýÆðµÄ×ÜÌå·¢²¡Ð§Ó¦ lag0-3
round(cbind(pred.pressure$allRRfit,pred.pressure$allRRlow,pred.pressure$allRRhigh)
      [c(as.character(pre2.5),as.character(pre97.5)),],digits=3)

##¼ÆËãµ±ÌìÐ§Ó¦¼°ÀÛ»ýÐ§Ó¦
predcum3<-crosspred(basis.pressure, model3,cen=pre50,cumul=TRUE)
##¼ÆËã¼«µÍÎÂ¶ÈºÍ¼«¸ßÎÂ¶ÈÔÚÖÍºóÁ½ÌìµÄÐ§Ó¦ lag2
predcum3$matRRfit[as.character(1020),]##¼«¸ß
round(cbind(predcum3$matRRfit[as.character(1020),],
            predcum3$matRRlow[as.character(1020),],
            predcum3$matRRhigh[as.character(1020),]),digits=3)#


round(cbind(predcum3$matRRfit[as.character(1020),]["lag0"],
            predcum3$matRRlow[as.character(1020),]["lag0"],
            predcum3$matRRhigh[as.character(1020),]["lag0"]),digits=3)#


###5.wind ·çËÙ
basis.wind<-crossbasis(mumpsF$wind, lag=25, argvar=list(fun="bs",df=3,degree=2),
                       arglag=list(fun="poly",degree=3))


model5 <- glm(caseF~basis.wind+ns(time,7*5)+ns(rain,3)+as.factor(dow)+
                as.factor(holiday),family=quasipoisson(),mumpsF)
AIC5<--2*sum(dpois(model5$y,model5$fitted.value,log=TRUE))+
  2*summary(model5)$df[3]*summary(model5)$dispersion
AIC5


####6.¶¨Òå¼«Àä¼«ÈÈ####
wind2.5<-round(quantile(mumpsF$wind,probs=c(0.025),na.rm=TRUE),1)
wind2.5
wind97.5<-round(quantile(mumpsF$wind,probs=c(0.975),na.rm=TRUE),1)
wind97.5 
###pred.wind$predvar
####7.ÖØÐÂÔ¤²â####
#ÒÔMMTÎª²Î¿¼Öµ£¬R3.3.1¼ÓÔØµÄdlnm°ü¿ÉÔÚcrosspredº¯Êý¼ÓÈë²Î¿¼Öµ±äÁ¿£ºcen=mmt
wind50<-round(quantile(mumpsF$wind,probs=c(0.500),na.rm=TRUE),1)
wind50 
pred.wind <- crosspred(basis.wind, model5,cen=wind50,by=0.1)
####plot(pred.wind,"overall")
plot(pred.wind,"overall",col=2,cex.axis=1.2,cex.lab=1.2,xlab="wind(m/s)",ylab="RR",
     main="ÖÜÆ½¾ù·çËÙÓëmumpsF·¢²¡¹ØÏµÇúÏß",cex.main=1.5,ylim=c(0,5))
abline(v=c(wind2.5,wind97.5),lty=2)
abline(v=wind50,lty=1)


####8.×÷Í¼Õ¹Ê¾####
##ÎÂ¶ÈÓë·¢²¡µÄ3dÇúÏßÍ¼£»
##ÎÂ¶ÈÓë·¢²¡µÄÔÚÖÍºó7ÌìµÄÇúÏß¹ØÏµ£»
##¼«¸ßÎÂ¶È¡¢¼«µÍÎÂ¶ÈÔÚ²»Í¬ÖÍºóÈÕÇúÏßÍ¼

# 3-D PLOT ÎÂ¶ÈÓë·¢²¡3dÇúÏßÍ¼
plot(pred.wind,"3d",col=2,cex.axis=1.0,xlab="wind(m/s)",,ylab="lag day",zlab="RR",          
     main="mumpsF3D",cex.main=1.2,cex.lab=1.2)
# Contour plot
plot(pred.wind,ptype="contour",key.title=title("RR"),
     plot.title=title("Contour plot",xlab="wind",ylab="Lag"))

# OVERALL EFFECT ÎÂ¶ÈÓë·¢²¡ÔÚÖÍºó7ÌìµÄÇúÏß¹ØÏµ
plot(pred.wind,"overall",col=2,cex.axis=1.2,cex.lab=1.2,xlab="wind(m/s)",ylab="RR",
     main="ÖÜÆ½¾ù·çËÙÓëË®¶»·¢²¡¹ØÏµÇúÏß",cex.main=1.5,ylim=c(0,3))
abline(v=c(wind2.5,wind97.5),lty=2)
abline(v=wind50,lty=1)


# SLICES ¼«¸ßÎÂ¶È¡¢¼«µÍÎÂ¶ÈÔÚ²»Í¬ÖÍºóÈÕÇúÏßÍ¼(Ô¤²â±ØÐëÊÇÒªÓÃÕûÊý
#£¬ËùÒÔÇ°ÃæÓÃÁËround£¬µ«ÊÇÒòÎªÕâÀïµÄ×îµÍ·çËÙÈ¡ÕûÊýºóÎª1 £¬×îÐ¡µÄÊý¾ÝÈ´´óÓÚ1£¬Òò´ËÅÜ²»³ö½á¹û£¬ÔÚ¶¨Òå2.5%ºÍ97.5%ÀïÍ·Ñ¡ÔñÁË±£³Ö1Î»Ð¡Êý£¬Ôö¼ÓÒ»ÌõÓï¾äÀ´ÏÞÖÆ
#pred.wind$predvar<-round(pred.wind$predvar,2))£¬ÕâÀïµÄ2ÊÇ2Î»Êý¾ÍÊÇÒ»Î»Ð¡Êý£¬¶ÔÓ¦Ö®Ç°µÄ 
#pred.wind$predvar<-round(pred.wind$predvar,2)

plot(pred.wind,"slices" ,var=wind97.5,col=2,cex.axis=1.2,cex.lab=1.2,xlab="lag day",ylab="RR",
     main="¸ß·çËÙÐ§Ó¦",cex.main=1.5)
plot(pred.wind,"slices" ,var=1,col=2,cex.axis=1.2,cex.lab=1.2,xlab="lag day",ylab="RR",
     main="µÍ·çËÙÐ§Ó¦",cex.main=1.5)


#¿ÉÐÅÇø¼äÍ¼
plot(pred.wind,"slices" ,var=wind97.5,col=2,cex.axis=1.2,xlab="lag day",ylab="RR",
     main="¸ß·çËÙÐ§Ó¦",cex.main=1.5,type="p",pch=19,ci="bars")
plot(pred.wind,"slices" ,var=wind2.5,col=2,cex.axis=1.2,xlab="lag day",ylab="RR",
     main="µÍ·çËÙÐ§Ó¦",cex.main=1.5,type="p",pch=19,ci="bars")
####9.½á¹ûÌáÈ¡####
###¼ÆËã¼«¸ßÎÂ¶ÈºÍ¼«µÍÎÂ¶ÈÒýÆðµÄ×ÜÌå·¢²¡Ð§Ó¦ lag0-3
round(cbind(pred.wind$allRRfit,pred.wind$allRRlow,pred.wind$allRRhigh)
      [c(as.character(wind2.5),as.character(wind97.5)),],digits=2)
